# Supplementary material for: Causal relationships between dietary factors and spinal diseases: a univariable and multivariable Mendelian randomization study
Source: Front Nutr. 2025 Mar 14;12:1437484. doi: 10.3389/fnut.2025.1437484 (PMC11949805; doi:10.3389/fnut.2025.1437484)
Supplement: Supplementary file 1 [file Table_1.xlsx]

## Sheet: Legend
Legend
Supplementary Table S1. Summary of 16 dietary intakes questionnaire
Supplementary Table S2. The sample size for dietary factors analysized in this study acquired from the IEU and GWAS Catalog
Supplementary Table S3. overview of the GWAS summary statistics of the 23 spinal diseases
Supplementary Table S4. The instrumental variables of food intake used in Mendelian randomization are taken at the cut-off point of 5×10-8
Supplementary Table S5. The 14 causal relationships between food intake and spinal diseases(P_fdr<0.05)
Supplementary Table S6. The causal effects of the food intake on the spinal diseases
Supplementary Table S7. Heterogeneity and pleiotropy tests for the causal effects of the food intake on the spinal diseases
Supplementary Table S8. The instrumental variables of food likings used in Mendelian randomization are taken at the cut-off point of 5×10-8
Supplementary Table S9. The 16 causal relationships between food likings and spinal diseases(P_fdr<0.05)
Supplementary Table S10. The causal effects of the food likings on the spinal diseases
Supplementary Table S11. Heterogeneity and pleiotropy tests for the causal effects of the food likings on the 23 spinal diseases
Supplementary Table S12. Results of the multivariable Mendelian randomization analyses

## Sheet: Table S1
Supplementary Table S1. Summary of 16 dietary intakes questionnaire
Trait	Category	Question	Options
Beef intake	Categorical (single)	How often do you eat beef? (Do not count processed meats)	Options: never, less than once a week, once a week, 2-4 times a week, 5-6 times a week, once or more daily, do not know, prefer not to answer
Bread intake	Integer, slices/week	How many slices of bread do you eat each WEEK? For other types of bread: - one bread roll = 2 slices - one pitta bread = 2 slices	-
Cereal intake	Integer, bowls/week	How many bowls of cereal do you eat a WEEK?	-
Cheese intake	Categorical (single)	How often do you eat cheese? (Include cheese in pizzas, quiches, cheese sauce etc)	Options: never, less than once a week, once a week, 2-4 times a week, 5-6 times a week, once or more daily, do not know, prefer not to answer
Coffee intake	Integer, cups/day	How many cups of coffee do you drink each DAY? (Include decaffeinated coffee)	-
Cooked vegetable intake	Integer, tablespoons/ day	On average how many heaped tablespoons of COOKED vegetables would you eat per DAY? (Do not include potatoes; put '0' if you do not eat any)	-
Dried fruit intake	Integer, pieces/day	About how many pieces of DRIED fruit would you eat per DAY? (Count one prune, one dried apricot, 10 raisins as one piece; put '0' if you do not eat any)	-
Fresh fruit intake	Integer, pieces/day	About how many pieces of FRESH fruit would you eat per DAY? (Count one apple, one banana, 10 grapes etc as one piece; put '0' if you do not eat any)	-
Lamb/mutton intake	Categorical (single)	How often do you eat lamb/mutton? (Do not count processed meats)	Options: never, less than once a week, once a week, 2-4 times a week, 5-6 times a week, once or more daily, do not know, prefer not to answer
Oily fish intake	Categorical (single)	How often do you eat oily fish? (e.g. sardines, salmon, mackerel, herring) Oily fish include: Salmon Anchovies, Trout Swordfish, Mackerel Bloater, Herring Cacha, Sardines Carp, Pilchards Hilsa, Kipper Jack fish, Eel Katla, Whitebait Orange roughy, Tuna (fresh only) Pangas, Sprats	Options: never, less than once a week, once a week, 2-4 times a week, 5-6 times a week, once or more daily, do not know, prefer not to answer
Non-oily fish intake	Categorical (single)	How often do you eat other types of fish? (e.g. cod, tinned tuna, haddock)herring)	Options: never, less than once a week, once a week, 2-4 times a week, 5-6 times a week, once or more daily, do not know, prefer not to answer
Pork intake	Categorical (single)	How often do you eat pork? (Do not count processed meats such as bacon or ham)	Options: never, less than once a week, once a week, 2-4 times a week, 5-6 times a week, once or more daily, do not know, prefer not to answer
Poultry intake	Categorical (single)	How often do you eat chicken, turkey or other poultry? (Do not count processed meats)	Options: never, less than once a week, once a week, 2-4 times a week, 5-6 times a week, once or more daily, do not know, prefer not to answer
Salad / raw vegetable intake	Integer, tablespoons/ day	On average how many heaped tablespoons of SALAD or RAW vegetables would you eat per DAY? (Include lettuce, tomato in sandwiches; put '0' if you do not eat any)	-
Tea intake	Integer, cups/day	How many cups of tea do you drink each DAY? (Include black and green tea)	-
Alcohol intake frequency	Categorical (single)	About how often do you drink alcohol?	Options: daily or almost daily, three or four times a week, once or twice a week, one to three times a month, special occasions only, never, prefer not to answer

## Sheet: Table S2
Supplementary Table S2. The sample size for dietary factors analysized in this study acquired from the IEU and GWAS Catalog
Dietary factors	Sample size	Number
Food intake traits
Beef intake	461053	ukb-b-2862
Bread intake	452236	ukb-b-11348
Cereal intake	441640	ukb-b-15926
Cheese intake	451486	ukb-b-1489
Coffee intake	428860	ukb-b-5237
Cooked vegetable intake	448651	ukb-b-8089
Dried fruit intake	421764	ukb-b-16576
Fresh fruit intake	446462	ukb-b-3881
Lamb/mutton intake	460006	ukb-b-14179
Non-oily fish intake	460880	ukb-b-17627
Oily fish intake	460443	ukb-b-2209
Pork intake	460162	ukb-b-5640
Poultry intake	461900	ukb-b-8006
Salad / raw vegetable intake	435435	ukb-b-1996
Tea intake	447485	ukb-b-6066
Alcohol intake frequency.	462346	ukb-b-5779
Food liking traits
Adding salt to food liking	159450	GCST90094687
Alcohol liking	157286	GCST90094688
Aniseed liking	152087	GCST90094689
Apple juice liking	159215	GCST90094690
Apples liking	159515	GCST90094691
Asparagus liking	155886	GCST90094692
Aubergine liking	152291	GCST90094693
Avocado liking	153095	GCST90094694
Bacon liking	158551	GCST90094695
Baked/steamed fish liking	158335	GCST90094696
Banana liking	159469	GCST90094697
BBQ/grilled meat liking	158387	GCST90094698
Beans liking	159014	GCST90094699
Beef/steak liking	158442	GCST90094700
Beer liking	156030	GCST90094701
Beetroot liking	159342	GCST90094702
Bell pepper liking	142261	GCST90094703
Biscuits liking	159527	GCST90094704
Bitter ale liking	155103	GCST90094705
F-bitter food liking (derived food-liking factor)	157485	GCST90094706
Black olive liking	156251	GCST90094707
Black pepper liking	158772	GCST90094708
Blue cheese liking	157457	GCST90094709
Bolognese liking	158113	GCST90094710
Broad bean liking	158921	GCST90094711
Broccoli liking	159414	GCST90094712
Brown rice liking	156802	GCST90094713
Brussel sprout liking	159493	GCST90094714
Burger liking	158435	GCST90094715
F-burn/spicy liking (derived food-liking factor)	154046	GCST90094716
Adding butter to bread liking	159364	GCST90094717
Butternut squash liking	148949	GCST90094718
Cabbage liking	159516	GCST90094719
F-caffeinated/sweet liking (derived food-liking factor)	155986	GCST90094720
Cake liking	159518	GCST90094721
F-cake/biscuits liking (derived food-liking factor)	159522	GCST90094722
Cake icing liking	159470	GCST90094723
Capers liking	140886	GCST90094724
F-carbohydrate liking (derived food-liking factor)	159523	GCST90094725
F-capsicum liking (derived food-liking factor)	157390	GCST90094726
Cauliflower liking	159496	GCST90094727
Cereal bar liking	155024	GCST90094728
F-cheese liking (derived food-liking factor)	156734	GCST90094729
Cheesecake liking	159246	GCST90094730
Cherry liking	159373	GCST90094731
Chicken liking	158559	GCST90094732
Chilli pepper liking	157484	GCST90094733
Chips liking	159574	GCST90094734
F-chocolate/coffee liking (derived food-liking factor)	158905	GCST90094735
Cod liking	158795	GCST90094736
F-coffee/alcohol liking (derived food-liking factor)	158095	GCST90094737
Coffee difference liking	157453	GCST90094738
Coffee max liking	159006	GCST90094739
Coffee with sugar liking	158219	GCST90094740
Coffee without sugar liking	158240	GCST90094741
F-cooking flavour liking (derived food-liking factor)	153323	GCST90094742
F-cooking vegetables liking (derived food-liking factor)	158645	GCST90094743
Coriander liking	154301	GCST90094744
Corn flake liking	159353	GCST90094745
Cream liking	159441	GCST90094746
Crisps liking	159554	GCST90094747
Croissant liking	158623	GCST90094748
Cucumber liking	159501	GCST90094749
Curry liking	159259	GCST90094750
F-dairy liking (derived food-liking factor)	159365	GCST90094751
Dark chocolate liking	159469	GCST90094752
F-deep fried food liking (derived food-liking factor)	158793	GCST90094753
F-dessert liking (derived food-liking factor)	159398	GCST90094754
Diet fizzy drinks liking	157017	GCST90094755
Dried fruit liking	159258	GCST90094756
Eggs liking	159447	GCST90094757
Extra virgin olive oil liking	157343	GCST90094758
F-fatty/salty food liking (derived food-liking factor)	156621	GCST90094759
F-fatty/dairy food liking (derived food-liking factor)	159335	GCST90094760
F-fatty food liking (derived food-liking factor)	159481	GCST90094761
F-fish liking (derived food-liking factor)	155344	GCST90094762
Fizzy drinks liking	158805	GCST90094763
Fried chicken liking	157189	GCST90094764
Fried fish liking	158855	GCST90094765
Fruit liking	159418	GCST90094766
F-fruit liking (derived food-liking factor)	159218	GCST90094767
Fruit juice liking	159344	GCST90094768
Garlic liking	159386	GCST90094769
Gherkins liking	156020	GCST90094770
Globe artichoke liking	115868	GCST90094771
F-glutamate liking (derived food-liking factor)	159473	GCST90094772
Goat cheese liking	150875	GCST90094773
Grapefruit liking	157662	GCST90094774
Green olives liking	156731	GCST90094775
Haddock liking	158385	GCST90094776
Ham liking	158550	GCST90094777
Hard cheese liking	159351	GCST90094778
F-healthy food liking (derived food-liking factor)	150899	GCST90094779
F-healthy breakfast food liking (derived food-liking factor)	143879	GCST90094780
Herring liking	150609	GCST90094781
Honey liking	159091	GCST90094782
Horseradish liking	152847	GCST90094783
Ice cream liking	159498	GCST90094784
F-highly palatable foods liking (derived food-liking factor)	158666	GCST90094785
Jam liking	159573	GCST90094786
Ketchup liking	159380	GCST90094787
Kiwi liking	157218	GCST90094788
Lager liking	156958	GCST90094789
Lamb liking	158453	GCST90094790
F-acquired taste liking (derived food-liking factor)	156639	GCST90094791
Lemon liking	159451	GCST90094792
F-lentils/beans liking (derived food-liking factor)	159108	GCST90094793
Liver liking	158306	GCST90094794
F-low caloric food liking (derived food-liking factor)	154998	GCST90094795
Mackerel liking	156695	GCST90094796
Marzipan liking	159348	GCST90094797
Mayonnaise liking	159361	GCST90094798
F-meat liking (derived food-liking factor)	158509	GCST90094799
Melon liking	159441	GCST90094800
Milk chocolate liking	159434	GCST90094801
Milky sweets liking	159393	GCST90094802
Mushroom liking	159454	GCST90094803
F-oily fish liking (derived food-liking factor)	158547	GCST90094804
Onion liking	159518	GCST90094805
Orange juice liking	159473	GCST90094806
Oranges liking	159458	GCST90094807
Pasta liking	159413	GCST90094808
Pears liking	159468	GCST90094809
Pizza liking	159347	GCST90094810
Plain yoghurt liking	158675	GCST90094811
Plum liking	159369	GCST90094812
Pollock liking	130936	GCST90094813
Pork chop liking	158434	GCST90094814
Porridge liking	159122	GCST90094815
Potatoes liking	159579	GCST90094816
Prawns liking	157990	GCST90094817
Raw carrot liking	159303	GCST90094818
Red meat liking	158624	GCST90094819
Red wine liking	158425	GCST90094820
Roast chicken liking	158556	GCST90094821
Salad dressing liking	159310	GCST90094822
Salad leaves liking	159482	GCST90094823
F-salad vegetables liking (derived food-liking factor)	159432	GCST90094824
Salami liking	154673	GCST90094825
Salmon liking	158673	GCST90094826
F-salty food liking (derived food-liking factor)	156509	GCST90094827
Salty food liking	159571	GCST90094828
Salty pretzels liking	150683	GCST90094829
Sardines liking	157340	GCST90094830
F-sauces liking (derived food-liking factor)	158928	GCST90094831
Sausages liking	158603	GCST90094832
F-savoury food liking (derived food-liking factor)	157915	GCST90094833
Savoury biscuit liking	159272	GCST90094834
F-savour/caloric food liking (derived food-liking factor)	158684	GCST90094835
F-seafood liking (derived food-liking factor)	156740	GCST90094836
F-sharp flavour liking (derived food-liking factor)	152547	GCST90094837
Shellfish liking	155491	GCST90094838
Skimmed milk liking	158613	GCST90094839
F-small fish liking (derived food-liking factor)	150746	GCST90094840
Smoked fish liking	158149	GCST90094841
F-sodas liking (derived food-liking factor)	157911	GCST90094842
Soft cheese liking	159253	GCST90094843
Soy sauce liking	157246	GCST90094844
Soya milk liking	113425	GCST90094845
Spicy food liking	159503	GCST90094846
Spinach liking	157978	GCST90094847
Spirits liking	157793	GCST90094848
Strawberries liking	159446	GCST90094849
F-strong alcohol liking (derived food-liking factor)	157348	GCST90094850
F-strong flavour liking (derived food-liking factor)	153924	GCST90094851
F-strong vegetable liking (derived food-liking factor)	147344	GCST90094852
F-sweetened coffee drink liking (derived food-liking factor)	148801	GCST90094853
F-sweet food liking (derived food-liking factor)	159527	GCST90094854
Tea difference liking	157305	GCST90094855
Tea max liking	158918	GCST90094856
Tea with sugar liking	158151	GCST90094857
Tea without sugar liking	158072	GCST90094858
Tinned tuna liking	158261	GCST90094859
Tomatoes liking	159419	GCST90094860
Turnip liking	155376	GCST90094861
Vegetables liking	159475	GCST90094862
F-vegetarian liking (derived food-liking factor)	159098	GCST90094863
Vinegar liking	159565	GCST90094864
White bread liking	159491	GCST90094865
White rice liking	159499	GCST90094866
White wine liking	158532	GCST90094867
F-whole food liking (derived food-liking factor)	157918	GCST90094868
Whole grain cereal liking	157610	GCST90094869
Whole milk liking	159170	GCST90094870
Wholemeal bread liking	159342	GCST90094871
F-wine liking (derived food-liking factor)	158478	GCST90094872
Whiskey liking	156904	GCST90094873

## Sheet: Table S3
Supplementary Table S3. overview of the GWAS summary statistics of the 23 spinal diseases
Disease	Cases	Controls	Populations	Download link
Intervertebral disc degeneration	41669	294770	Europeans	https://storage.googleapis.com/finngen-public-data-r10/summary_stats/finngen_R10_M13_INTERVERTEB.gz
Early lumbar disc prolapse(operated)	9607	402574	Europeans	https://storage.googleapis.com/finngen-public-data-r10/summary_stats/finngen_R10_M13_EARLY_LUMBAR_PROLAPSE.gz
Low back pain	32845	294770	Europeans	https://storage.googleapis.com/finngen-public-data-r10/summary_stats/finngen_R10_M13_LOWBACKPAIN.gz
Sciatica	20699	294770	Europeans	https://storage.googleapis.com/finngen-public-data-r10/summary_stats/finngen_R10_M13_SCIATICA.gz
Cervical disc disorders	14670	294770	Europeans	https://storage.googleapis.com/finngen-public-data-r10/summary_stats/finngen_R10_M13_CERVICDISC.gz
Ankylosing spondylitis(strict definition)	1381	409237	Europeans	https://storage.googleapis.com/finngen-public-data-r10/summary_stats/finngen_R10_M13_ANKYLOSPON_STRICT.gz
Ankylosing spondylitis	3162	294770	Europeans	https://storage.googleapis.com/finngen-public-data-r10/summary_stats/finngen_R10_M13_ANKYLOSPON.gz
Scoliosis	2817	294770	Europeans	https://storage.googleapis.com/finngen-public-data-r10/summary_stats/finngen_R10_M13_SCOLIOSIS.gz
Diseases of spinal cord	884	382198	Europeans	https://storage.googleapis.com/finngen-public-data-r10/summary_stats/finngen_R10_G6_SPINOTH.gz
Spinal enthesopathy	1265	294770	Europeans	https://storage.googleapis.com/finngen-public-data-r10/summary_stats/finngen_R10_M13_SPINENTHES.gz
Spinal instabilities	909	294770	Europeans	https://storage.googleapis.com/finngen-public-data-r10/summary_stats/finngen_R10_M13_SPININSTAB.gz
Spinal osteochondrosis	352	294770	Europeans	https://storage.googleapis.com/finngen-public-data-r10/summary_stats/finngen_R10_M13_SPINALOSTEOCHON.gz
Spinal stenosis	20807	294770	Europeans	https://storage.googleapis.com/finngen-public-data-r10/summary_stats/finngen_R10_M13_SPINSTENOSIS.gz
Spondylosis	21876	294770	Europeans	https://storage.googleapis.com/finngen-public-data-r10/summary_stats/finngen_R10_M13_SPONDYLOSIS.gz
Cauda equina syndrome	329	408351	Europeans	https://storage.googleapis.com/finngen-public-data-r10/summary_stats/finngen_R10_G6_CAUDA.gz
Infection of intervertebral disc (pyogenic)	324	294770	Europeans	https://storage.googleapis.com/finngen-public-data-r10/summary_stats/finngen_R10_M13_DISCINFECTION.gz
Kissing spine	58	294770	Europeans	https://storage.googleapis.com/finngen-public-data-r10/summary_stats/finngen_R10_M13_KISSING.gz
Kyphosis	347	294770	Europeans	https://storage.googleapis.com/finngen-public-data-r10/summary_stats/finngen_R10_M13_KYPHOSIS.gz
Lordosis	81	294770	Europeans	https://storage.googleapis.com/finngen-public-data-r10/summary_stats/finngen_R10_M13_LORDOSIS.gz
Osteochondrodysplasia with defects of growth of tubular bones and spine	63	409304	Europeans	https://storage.googleapis.com/finngen-public-data-r10/summary_stats/finngen_R10_Q17_OSTEOCHONDROD_W_DEFECTS_GROWTH_TUBULAR_BONES_SPINE.gz
Pain in thoracic spine	5187	294770	Europeans	https://storage.googleapis.com/finngen-public-data-r10/summary_stats/finngen_R10_M13_THORACISPINEPAIN.gz
Benign neoplasm: Spinal cord	391	411790	Europeans	https://storage.googleapis.com/finngen-public-data-r10/summary_stats/finngen_R10_CD2_BENIGN_SPINAL_CORD.gz
Benign neoplasm: Spinal meninges	266	411915	Europeans	https://storage.googleapis.com/finngen-public-data-r10/summary_stats/finngen_R10_CD2_BENIGN_MENINGES_SPINAL.gz

## Sheet: Table S4
Supplementary Table S4. The instrumental variables of food intake used in Mendelian randomization are taken at the cut-off point of 5×10-8
Outcome	Exposure	SNP	Chromosome	Effect allele	Reference allele	Exposure				Outcome			F statistics
						Beta	SE	P		Beta	SE	P
Ankylosing spondylitis	Alcohol intake frequency	rs1004787	2	A	G	-0.0222262	0.00304518	2.90001e-13		-0.0258558	0.0265592	0.330297	113.732
Ankylosing spondylitis	Alcohol intake frequency	rs10188314	2	T	C	-0.0197869	0.00303605	7.19946e-11		0.0108368	0.0257466	0.673825	90.2188
Ankylosing spondylitis	Alcohol intake frequency	rs10792669	11	G	A	0.0174322	0.00304065	9.90011e-09		-0.0169436	0.0257548	0.510613	70.2518
Ankylosing spondylitis	Alcohol intake frequency	rs11039429	11	T	C	-0.0235595	0.00303737	8.69961e-15		-0.0019419	0.0266473	0.941907	127.29
Ankylosing spondylitis	Alcohol intake frequency	rs11223617	11	A	G	0.0250908	0.00375381	2.29985e-11		0.0012256	0.0281859	0.965317	95.2891
Ankylosing spondylitis	Alcohol intake frequency	rs11700855	21	G	A	-0.029795	0.00523292	1.2e-08		-0.0586777	0.0397437	0.139835	69.5634
Ankylosing spondylitis	Alcohol intake frequency	rs11750777	5	A	G	-0.020493	0.00372613	3.79997e-08		-0.0638348	0.0355251	0.0723519	64.3106
Ankylosing spondylitis	Alcohol intake frequency	rs11787216	8	T	C	0.0244162	0.00320078	2.39994e-14		0.0406997	0.0267928	0.128748	128.407
Ankylosing spondylitis	Alcohol intake frequency	rs11940694	4	G	A	-0.0437138	0.00311609	1e-44		0.00492559	0.0268463	0.854426	422.95
Ankylosing spondylitis	Alcohol intake frequency	rs1228589	3	A	G	0.0210699	0.00352806	2.30001e-09		-0.00349041	0.0297997	0.906758	76.1827
Ankylosing spondylitis	Alcohol intake frequency	rs1229984	4	C	T	-0.261708	0.00918496	1.39959e-178		0.028852	0.183703	0.875199	1683.7
Ankylosing spondylitis	Alcohol intake frequency	rs13102973	4	C	T	-0.0194072	0.00311875	4.90004e-10		-0.0107674	0.0258957	0.677557	82.1669
Ankylosing spondylitis	Alcohol intake frequency	rs13135092	4	G	A	0.0438341	0.00549884	1.59993e-15		-0.00491208	0.0970826	0.959647	135.983
Ankylosing spondylitis	Alcohol intake frequency	rs13178443	5	T	C	-0.0186516	0.00338983	3.79997e-08		0.0439832	0.0277807	0.11337	64.3391
Ankylosing spondylitis	Alcohol intake frequency	rs13390019	2	C	T	0.0296116	0.00449182	4.30031e-11		-0.0344331	0.053642	0.520934	94.1331
Ankylosing spondylitis	Alcohol intake frequency	rs1421085	16	C	T	0.0199392	0.00308481	1e-10		0.00925947	0.0259459	0.721184	88.4972
Ankylosing spondylitis	Alcohol intake frequency	rs1515590	3	T	C	0.0182446	0.00311623	4.79999e-09		0.0226318	0.0258103	0.380567	72.7648
Ankylosing spondylitis	Alcohol intake frequency	rs1666658	11	C	T	0.0179674	0.00309866	6.69993e-09		0.0256058	0.0262464	0.329265	71.171
Ankylosing spondylitis	Alcohol intake frequency	rs17662759	2	C	T	0.0301348	0.00546031	3.40001e-08		-0.012288	0.0414432	0.766846	68.1727
Ankylosing spondylitis	Alcohol intake frequency	rs17690703	17	T	C	0.0250342	0.00343021	2.90001e-13		0.0677957	0.0399049	0.0893326	112.269
Ankylosing spondylitis	Alcohol intake frequency	rs186347	14	T	G	0.0179489	0.00305071	4e-09		-0.00440735	0.0258621	0.864682	74.0866
Ankylosing spondylitis	Alcohol intake frequency	rs1937522	13	G	A	0.0168979	0.00303207	2.5e-08		0.0399068	0.0257168	0.120715	65.8102
Ankylosing spondylitis	Alcohol intake frequency	rs1991083	2	T	C	-0.0223925	0.00325813	6.29941e-12		-0.0149771	0.029527	0.611992	100.934
Ankylosing spondylitis	Alcohol intake frequency	rs2159935	4	A	G	-0.0185742	0.00302582	8.30004e-10		0.00329692	0.0258418	0.89848	79.7387
Ankylosing spondylitis	Alcohol intake frequency	rs2160935	8	T	C	-0.018718	0.00309117	1.40001e-09		0.038264	0.0268783	0.154562	77.4833
Ankylosing spondylitis	Alcohol intake frequency	rs2244598	1	C	T	-0.018378	0.00311907	3.79997e-09		-0.00159143	0.026401	0.951933	74.6399
Ankylosing spondylitis	Alcohol intake frequency	rs2411453	16	G	T	-0.0350793	0.00309039	7.29962e-30		-0.0849661	0.0256151	0.000909788	273.848
Ankylosing spondylitis	Alcohol intake frequency	rs2535911	14	T	C	-0.0188476	0.00316849	2.69998e-09		-0.0138889	0.0258923	0.591675	75.2017
Ankylosing spondylitis	Alcohol intake frequency	rs2622167	7	A	G	-0.0191155	0.0030674	4.60002e-10		-0.0263618	0.0274838	0.33747	82.7656
Ankylosing spondylitis	Alcohol intake frequency	rs262240	3	T	C	-0.017207	0.00303483	1.40001e-08		0.0051762	0.0264436	0.84481	68.1849
Ankylosing spondylitis	Alcohol intake frequency	rs2717063	2	A	C	-0.0203704	0.00308457	4.00037e-11		0.0428618	0.0262678	0.102738	93.1242
Ankylosing spondylitis	Alcohol intake frequency	rs28768122	12	C	T	0.0207	0.00355204	5.60003e-09		0.0848692	0.0306246	0.00558367	72.3796
Ankylosing spondylitis	Alcohol intake frequency	rs28787109	1	A	G	0.0178107	0.00308461	7.69999e-09		0.0428348	0.0300413	0.153907	70.653
Ankylosing spondylitis	Alcohol intake frequency	rs2924321	18	A	G	-0.0195131	0.00305022	1.6e-10		-0.0225206	0.0267655	0.400122	87.4859
Ankylosing spondylitis	Alcohol intake frequency	rs324012	12	T	C	-0.0177932	0.00304357	5e-09		-0.0487762	0.0257696	0.0583875	72.4256
Ankylosing spondylitis	Alcohol intake frequency	rs34440851	8	T	C	-0.0226831	0.00415058	4.60002e-08		-0.0453201	0.0304163	0.136226	63.0269
Ankylosing spondylitis	Alcohol intake frequency	rs34473884	10	A	G	-0.0203615	0.00350346	6.19998e-09		0.0544517	0.0305817	0.0749894	71.5442
Ankylosing spondylitis	Alcohol intake frequency	rs34631026	16	T	C	-0.0169128	0.00304832	2.90001e-08		0.0564377	0.027095	0.0372555	65.3648
Ankylosing spondylitis	Alcohol intake frequency	rs34811474	4	A	G	-0.0201809	0.00359305	1.89998e-08		-0.0599577	0.0306024	0.050083	66.8528
Ankylosing spondylitis	Alcohol intake frequency	rs35105141	16	T	C	0.026345	0.00308788	1.39991e-17		-0.051859	0.026549	0.0507809	154.277
Ankylosing spondylitis	Alcohol intake frequency	rs362307	4	T	C	0.0433047	0.00580219	8.4004e-14		-0.0344141	0.0511434	0.501015	119.715
Ankylosing spondylitis	Alcohol intake frequency	rs4241258	2	T	C	0.0250636	0.00440325	1.29999e-08		0.0344487	0.0428244	0.421155	68.9531
Ankylosing spondylitis	Alcohol intake frequency	rs4242715	10	A	G	-0.0186543	0.00324831	9.29994e-09		0.0303387	0.0261216	0.245463	69.9611
Ankylosing spondylitis	Alcohol intake frequency	rs4417025	1	A	G	-0.0188379	0.00316516	2.69998e-09		-0.0353091	0.0306184	0.248829	75.7215
Ankylosing spondylitis	Alcohol intake frequency	rs4503294	1	T	C	0.0181476	0.00307049	3.40001e-09		0.0201255	0.0259003	0.437136	74.8454
Ankylosing spondylitis	Alcohol intake frequency	rs461599	5	C	A	-0.0191888	0.00303977	2.69998e-10		-0.028033	0.0256569	0.274566	84.6504
Ankylosing spondylitis	Alcohol intake frequency	rs4726481	7	T	G	0.0217614	0.00310188	2.29985e-12		0.03139	0.0269918	0.244851	105.169
Ankylosing spondylitis	Alcohol intake frequency	rs4800487	18	G	A	-0.0289372	0.00304694	2.19989e-21		-0.0492121	0.0257411	0.0559011	192.214
Ankylosing spondylitis	Alcohol intake frequency	rs489062	10	A	G	0.0166498	0.00305291	4.90004e-08		-0.0145226	0.0258355	0.574036	63.0904
Ankylosing spondylitis	Alcohol intake frequency	rs4916723	5	C	A	0.0239479	0.00309951	1.10002e-14		-0.0316785	0.0257325	0.218297	129.272
Ankylosing spondylitis	Alcohol intake frequency	rs4940926	18	C	T	-0.0191003	0.00344068	2.80001e-08		-0.0330956	0.0324516	0.307802	65.7088
Ankylosing spondylitis	Alcohol intake frequency	rs4968391	17	T	G	-0.0192695	0.0032265	2.30001e-09		-0.0360473	0.0262368	0.169466	75.3475
Ankylosing spondylitis	Alcohol intake frequency	rs5022348	18	T	C	0.0202641	0.00357005	1.40001e-08		0.0235924	0.0257471	0.359503	91.6632
Ankylosing spondylitis	Alcohol intake frequency	rs550942	11	T	C	0.022401	0.00398884	2e-08		0.0340329	0.0430948	0.42969	67.3434
Ankylosing spondylitis	Alcohol intake frequency	rs56194430	5	T	C	0.0225403	0.00407148	3.09999e-08		-0.0190559	0.0389166	0.624374	66.0843
Ankylosing spondylitis	Alcohol intake frequency	rs58905411	12	A	G	-0.0266343	0.00307848	5.10035e-18		0.0569365	0.0258424	0.0275791	158.738
Ankylosing spondylitis	Alcohol intake frequency	rs6030200	20	A	G	-0.019529	0.00327075	2.39999e-09		-0.0241278	0.026019	0.353764	75.9964
Ankylosing spondylitis	Alcohol intake frequency	rs61873510	10	T	G	0.0203737	0.00330311	6.90001e-10		0.0192691	0.0282167	0.494672	84.5972
Ankylosing spondylitis	Alcohol intake frequency	rs62305780	4	G	C	-0.0485216	0.00506585	9.8992e-22		-0.0546448	0.0368339	0.137929	199.932
Ankylosing spondylitis	Alcohol intake frequency	rs62339673	4	A	C	0.0182943	0.00315406	6.59994e-09		-0.0135751	0.026934	0.61425	72.4119
Ankylosing spondylitis	Alcohol intake frequency	rs62466318	7	T	C	-0.0254919	0.0037742	1.39991e-11		-0.029953	0.0326719	0.359258	97.1783
Ankylosing spondylitis	Alcohol intake frequency	rs650558	17	T	C	0.0207362	0.0035079	3.40001e-09		0.03295	0.0313228	0.292822	74.1475
Ankylosing spondylitis	Alcohol intake frequency	rs6727281	2	T	C	-0.024322	0.00391964	5.49997e-10		0.00649302	0.0293412	0.824864	82.1525
Ankylosing spondylitis	Alcohol intake frequency	rs71651683	22	T	C	-0.0704589	0.0127906	3.59998e-08		-0.0949688	0.152516	0.533493	64.2694
Ankylosing spondylitis	Alcohol intake frequency	rs72769229	2	T	A	-0.0231352	0.00419154	3.40001e-08		-0.0439256	0.0398607	0.270471	64.8124
Ankylosing spondylitis	Alcohol intake frequency	rs72787062	16	A	G	-0.0281947	0.00410324	6.4003e-12		0.00820013	0.036159	0.820595	100.193
Ankylosing spondylitis	Alcohol intake frequency	rs728538	16	G	T	0.0228752	0.00406259	1.79999e-08		0.0342808	0.03287	0.296985	67.9213
Ankylosing spondylitis	Alcohol intake frequency	rs7298932	12	G	A	-0.0237214	0.00431166	3.79997e-08		-0.0123659	0.0393761	0.753486	65.565
Ankylosing spondylitis	Alcohol intake frequency	rs7302200	12	A	G	-0.0184222	0.00319841	8.40001e-09		-0.0578828	0.0280268	0.0388973	70.4313
Ankylosing spondylitis	Alcohol intake frequency	rs73050128	7	A	C	-0.0260048	0.00409088	2.1e-10		-0.0008239	0.02989	0.97801	85.9548
Ankylosing spondylitis	Alcohol intake frequency	rs7330939	13	T	C	-0.0213301	0.0034046	3.69999e-10		-0.0272806	0.0271244	0.314531	84.7651
Ankylosing spondylitis	Alcohol intake frequency	rs7460106	8	C	T	-0.0217112	0.00361927	2e-09		0.00390963	0.0294623	0.894431	78.516
Ankylosing spondylitis	Alcohol intake frequency	rs74679146	9	C	T	-0.0320735	0.00575757	2.5e-08		-0.0471821	0.0494316	0.339834	65.6089
Ankylosing spondylitis	Alcohol intake frequency	rs7514579	1	C	A	0.0196672	0.00359788	4.60002e-08		-0.0572186	0.0314724	0.0690558	63.8242
Ankylosing spondylitis	Alcohol intake frequency	rs76082653	3	T	C	0.0464269	0.00668673	3.80014e-12		-0.0744653	0.0737839	0.312862	102.421
Ankylosing spondylitis	Alcohol intake frequency	rs7610856	3	A	C	-0.023864	0.00307022	7.70016e-15		-0.0276328	0.0263057	0.293511	129.036
Ankylosing spondylitis	Alcohol intake frequency	rs780094	2	C	T	-0.0509938	0.00310506	1.29987e-60		-0.0588096	0.0268483	0.0284925	569.92
Ankylosing spondylitis	Alcohol intake frequency	rs780569	1	A	T	0.0198033	0.00336454	4e-09		-0.0287046	0.0304663	0.346104	74.858
Ankylosing spondylitis	Alcohol intake frequency	rs80292319	15	C	T	-0.0393728	0.00649583	1.40001e-09		0.0245957	0.0472143	0.602411	77.9569
Ankylosing spondylitis	Alcohol intake frequency	rs8043563	16	C	G	0.0233654	0.00347125	1.69981e-11		-0.0313957	0.0288794	0.276978	97.8256
Ankylosing spondylitis	Alcohol intake frequency	rs8083110	18	T	C	-0.0168099	0.00307792	4.70002e-08		0.010753	0.0256415	0.674954	63.6049
Ankylosing spondylitis	Alcohol intake frequency	rs838145	19	A	G	0.0219548	0.00305549	6.70039e-13		0.00422177	0.0270376	0.875919	110.631
Ankylosing spondylitis	Alcohol intake frequency	rs8614	17	A	C	0.0247806	0.00392537	2.69998e-10		-0.0196559	0.0356045	0.580905	84.7356
Ankylosing spondylitis	Alcohol intake frequency	rs9349379	6	G	A	-0.0193455	0.00308215	3.50002e-10		0.00756763	0.0253871	0.765635	83.4399
Ankylosing spondylitis	Alcohol intake frequency	rs9372625	6	A	G	-0.0255579	0.00312467	2.90001e-16		-0.0671417	0.0272684	0.0138067	142.595
Ankylosing spondylitis	Alcohol intake frequency	rs9403297	6	A	G	0.0188234	0.00313037	1.79999e-09		-0.00314416	0.0275863	0.909257	76.6345
Ankylosing spondylitis	Alcohol intake frequency	rs9648478	7	A	G	0.0168603	0.00302891	2.59998e-08		0.0101737	0.025587	0.690916	65.6969
Ankylosing spondylitis	Alcohol intake frequency	rs9814516	3	T	G	-0.0251117	0.00355589	1.59993e-12		-0.00338255	0.0311067	0.913409	105.597
Ankylosing spondylitis	Alcohol intake frequency	rs9829192	3	T	G	0.0169324	0.00305032	2.80001e-08		0.0355685	0.0258314	0.168529	65.1721
Ankylosing spondylitis	Alcohol intake frequency	rs9891943	17	C	T	0.0198671	0.00364147	4.90004e-08		0.00938727	0.0335491	0.779625	65.0604
Ankylosing spondylitis	Alcohol intake frequency	rs9906502	17	A	G	0.0237883	0.00396178	1.89998e-09		-0.0242176	0.032585	0.457352	76.2365
Ankylosing spondylitis, strict definition	Alcohol intake frequency	rs1004787	2	A	G	-0.0222262	0.00304518	2.90001e-13		-0.0534619	0.039834	0.179559	113.732
Ankylosing spondylitis, strict definition	Alcohol intake frequency	rs10188314	2	T	C	-0.0197869	0.00303605	7.19946e-11		0.0250193	0.0386667	0.517598	90.2188
Ankylosing spondylitis, strict definition	Alcohol intake frequency	rs10792669	11	G	A	0.0174322	0.00304065	9.90011e-09		-0.047839	0.0385613	0.214755	70.2518
Ankylosing spondylitis, strict definition	Alcohol intake frequency	rs11039429	11	T	C	-0.0235595	0.00303737	8.69961e-15		-0.0425691	0.0398917	0.28592	127.29
Ankylosing spondylitis, strict definition	Alcohol intake frequency	rs11223617	11	A	G	0.0250908	0.00375381	2.29985e-11		-0.00712323	0.0422544	0.866127	95.2891
Ankylosing spondylitis, strict definition	Alcohol intake frequency	rs11700855	21	G	A	-0.029795	0.00523292	1.2e-08		-0.0762352	0.0596172	0.200987	69.5634
Ankylosing spondylitis, strict definition	Alcohol intake frequency	rs11750777	5	A	G	-0.020493	0.00372613	3.79997e-08		-0.0889573	0.0535512	0.0966807	64.3106
Ankylosing spondylitis, strict definition	Alcohol intake frequency	rs11787216	8	T	C	0.0244162	0.00320078	2.39994e-14		0.0536499	0.0401303	0.181258	128.407
Ankylosing spondylitis, strict definition	Alcohol intake frequency	rs11940694	4	G	A	-0.0437138	0.00311609	1e-44		0.0141166	0.0403584	0.726502	422.95
Ankylosing spondylitis, strict definition	Alcohol intake frequency	rs1228589	3	A	G	0.0210699	0.00352806	2.30001e-09		-0.00748524	0.0443621	0.866009	76.1827
Ankylosing spondylitis, strict definition	Alcohol intake frequency	rs1229984	4	C	T	-0.261708	0.00918496	1.39959e-178		-0.247024	0.279688	0.37712	1683.7
Ankylosing spondylitis, strict definition	Alcohol intake frequency	rs13102973	4	C	T	-0.0194072	0.00311875	4.90004e-10		-0.0330041	0.0387861	0.394811	82.1669
Ankylosing spondylitis, strict definition	Alcohol intake frequency	rs13135092	4	G	A	0.0438341	0.00549884	1.59993e-15		-0.0203347	0.146684	0.889743	135.983
Ankylosing spondylitis, strict definition	Alcohol intake frequency	rs13178443	5	T	C	-0.0186516	0.00338983	3.79997e-08		0.014541	0.0416738	0.727147	64.3391
Ankylosing spondylitis, strict definition	Alcohol intake frequency	rs13390019	2	C	T	0.0296116	0.00449182	4.30031e-11		0.0357374	0.0802293	0.656002	94.1331
Ankylosing spondylitis, strict definition	Alcohol intake frequency	rs1421085	16	C	T	0.0199392	0.00308481	1e-10		0.0102482	0.0389149	0.792282	88.4972
Ankylosing spondylitis, strict definition	Alcohol intake frequency	rs1515590	3	T	C	0.0182446	0.00311623	4.79999e-09		0.0245361	0.0386079	0.525089	72.7648
Ankylosing spondylitis, strict definition	Alcohol intake frequency	rs1666658	11	C	T	0.0179674	0.00309866	6.69993e-09		0.0492315	0.039308	0.210404	71.171
Ankylosing spondylitis, strict definition	Alcohol intake frequency	rs17662759	2	C	T	0.0301348	0.00546031	3.40001e-08		-0.0110483	0.0620604	0.858704	68.1727
Ankylosing spondylitis, strict definition	Alcohol intake frequency	rs17690703	17	T	C	0.0250342	0.00343021	2.90001e-13		0.105027	0.0600123	0.0801032	112.269
Ankylosing spondylitis, strict definition	Alcohol intake frequency	rs186347	14	T	G	0.0179489	0.00305071	4e-09		-0.0378634	0.038734	0.328311	74.0866
Ankylosing spondylitis, strict definition	Alcohol intake frequency	rs1937522	13	G	A	0.0168979	0.00303207	2.5e-08		0.0788744	0.0386104	0.0410696	65.8102
Ankylosing spondylitis, strict definition	Alcohol intake frequency	rs1991083	2	T	C	-0.0223925	0.00325813	6.29941e-12		-0.0356636	0.044332	0.421128	100.934
Ankylosing spondylitis, strict definition	Alcohol intake frequency	rs2159935	4	A	G	-0.0185742	0.00302582	8.30004e-10		-0.0214286	0.0387158	0.579932	79.7387
Ankylosing spondylitis, strict definition	Alcohol intake frequency	rs2160935	8	T	C	-0.018718	0.00309117	1.40001e-09		0.0538939	0.0402106	0.180151	77.4833
Ankylosing spondylitis, strict definition	Alcohol intake frequency	rs2244598	1	C	T	-0.018378	0.00311907	3.79997e-09		-0.046188	0.0395655	0.243057	74.6399
Ankylosing spondylitis, strict definition	Alcohol intake frequency	rs2411453	16	G	T	-0.0350793	0.00309039	7.29962e-30		-0.0724956	0.038565	0.0601312	273.848
Ankylosing spondylitis, strict definition	Alcohol intake frequency	rs2535911	14	T	C	-0.0188476	0.00316849	2.69998e-09		0.00107296	0.0388177	0.977948	75.2017
Ankylosing spondylitis, strict definition	Alcohol intake frequency	rs2622167	7	A	G	-0.0191155	0.0030674	4.60002e-10		-0.0545277	0.0412245	0.185935	82.7656
Ankylosing spondylitis, strict definition	Alcohol intake frequency	rs262240	3	T	C	-0.017207	0.00303483	1.40001e-08		-0.0225269	0.0396635	0.57007	68.1849
Ankylosing spondylitis, strict definition	Alcohol intake frequency	rs2717063	2	A	C	-0.0203704	0.00308457	4.00037e-11		0.0404414	0.0394208	0.304945	93.1242
Ankylosing spondylitis, strict definition	Alcohol intake frequency	rs28768122	12	C	T	0.0207	0.00355204	5.60003e-09		0.0788812	0.0453919	0.0822489	72.3796
Ankylosing spondylitis, strict definition	Alcohol intake frequency	rs28787109	1	A	G	0.0178107	0.00308461	7.69999e-09		-0.0429071	0.0449684	0.340002	70.653
Ankylosing spondylitis, strict definition	Alcohol intake frequency	rs2924321	18	A	G	-0.0195131	0.00305022	1.6e-10		-0.026158	0.0400753	0.513936	87.4859
Ankylosing spondylitis, strict definition	Alcohol intake frequency	rs324012	12	T	C	-0.0177932	0.00304357	5e-09		-0.0453168	0.038623	0.24067	72.4256
Ankylosing spondylitis, strict definition	Alcohol intake frequency	rs34440851	8	T	C	-0.0226831	0.00415058	4.60002e-08		-0.00706748	0.0456457	0.876953	63.0269
Ankylosing spondylitis, strict definition	Alcohol intake frequency	rs34473884	10	A	G	-0.0203615	0.00350346	6.19998e-09		0.0597278	0.0458604	0.192785	71.5442
Ankylosing spondylitis, strict definition	Alcohol intake frequency	rs34631026	16	T	C	-0.0169128	0.00304832	2.90001e-08		0.0198087	0.0406437	0.625992	65.3648
Ankylosing spondylitis, strict definition	Alcohol intake frequency	rs34811474	4	A	G	-0.0201809	0.00359305	1.89998e-08		-0.0209598	0.0458421	0.647514	66.8528
Ankylosing spondylitis, strict definition	Alcohol intake frequency	rs35105141	16	T	C	0.026345	0.00308788	1.39991e-17		-0.0614042	0.0397937	0.122815	154.277
Ankylosing spondylitis, strict definition	Alcohol intake frequency	rs362307	4	T	C	0.0433047	0.00580219	8.4004e-14		0.00644714	0.0766755	0.93299	119.715
Ankylosing spondylitis, strict definition	Alcohol intake frequency	rs4241258	2	T	C	0.0250636	0.00440325	1.29999e-08		-0.0213791	0.0642418	0.739292	68.9531
Ankylosing spondylitis, strict definition	Alcohol intake frequency	rs4242715	10	A	G	-0.0186543	0.00324831	9.29994e-09		0.00923704	0.0391073	0.813279	69.9611
Ankylosing spondylitis, strict definition	Alcohol intake frequency	rs4417025	1	A	G	-0.0188379	0.00316516	2.69998e-09		-0.0452974	0.0458177	0.322837	75.7215
Ankylosing spondylitis, strict definition	Alcohol intake frequency	rs4503294	1	T	C	0.0181476	0.00307049	3.40001e-09		-0.0198264	0.0387113	0.608538	74.8454
Ankylosing spondylitis, strict definition	Alcohol intake frequency	rs461599	5	C	A	-0.0191888	0.00303977	2.69998e-10		-0.00802587	0.0384588	0.834692	84.6504
Ankylosing spondylitis, strict definition	Alcohol intake frequency	rs4726481	7	T	G	0.0217614	0.00310188	2.29985e-12		0.00691722	0.0404268	0.864141	105.169
Ankylosing spondylitis, strict definition	Alcohol intake frequency	rs4800487	18	G	A	-0.0289372	0.00304694	2.19989e-21		-0.0333081	0.0385393	0.387444	192.214
Ankylosing spondylitis, strict definition	Alcohol intake frequency	rs489062	10	A	G	0.0166498	0.00305291	4.90004e-08		0.016925	0.0387645	0.662395	63.0904
Ankylosing spondylitis, strict definition	Alcohol intake frequency	rs4916723	5	C	A	0.0239479	0.00309951	1.10002e-14		-0.0202621	0.0385198	0.598876	129.272
Ankylosing spondylitis, strict definition	Alcohol intake frequency	rs4940926	18	C	T	-0.0191003	0.00344068	2.80001e-08		-0.000647966	0.0485679	0.989355	65.7088
Ankylosing spondylitis, strict definition	Alcohol intake frequency	rs4968391	17	T	G	-0.0192695	0.0032265	2.30001e-09		-0.0587136	0.0392646	0.134828	75.3475
Ankylosing spondylitis, strict definition	Alcohol intake frequency	rs5022348	18	T	C	0.0202641	0.00357005	1.40001e-08		0.00545639	0.0385606	0.887474	91.6632
Ankylosing spondylitis, strict definition	Alcohol intake frequency	rs550942	11	T	C	0.022401	0.00398884	2e-08		0.0151182	0.064407	0.814419	67.3434
Ankylosing spondylitis, strict definition	Alcohol intake frequency	rs56194430	5	T	C	0.0225403	0.00407148	3.09999e-08		-0.00818047	0.0583803	0.888562	66.0843
Ankylosing spondylitis, strict definition	Alcohol intake frequency	rs58905411	12	A	G	-0.0266343	0.00307848	5.10035e-18		0.0582989	0.0388361	0.133316	158.738
Ankylosing spondylitis, strict definition	Alcohol intake frequency	rs6030200	20	A	G	-0.019529	0.00327075	2.39999e-09		-0.0291695	0.0390194	0.454722	75.9964
Ankylosing spondylitis, strict definition	Alcohol intake frequency	rs61873510	10	T	G	0.0203737	0.00330311	6.90001e-10		0.000781389	0.0422839	0.985256	84.5972
Ankylosing spondylitis, strict definition	Alcohol intake frequency	rs62305780	4	G	C	-0.0485216	0.00506585	9.8992e-22		0.0128767	0.0551835	0.815494	199.932
Ankylosing spondylitis, strict definition	Alcohol intake frequency	rs62339673	4	A	C	0.0182943	0.00315406	6.59994e-09		-0.0122085	0.0404595	0.762846	72.4119
Ankylosing spondylitis, strict definition	Alcohol intake frequency	rs62466318	7	T	C	-0.0254919	0.0037742	1.39991e-11		-0.0877533	0.0489277	0.0728887	97.1783
Ankylosing spondylitis, strict definition	Alcohol intake frequency	rs650558	17	T	C	0.0207362	0.0035079	3.40001e-09		0.0218789	0.047035	0.641815	74.1475
Ankylosing spondylitis, strict definition	Alcohol intake frequency	rs6727281	2	T	C	-0.024322	0.00391964	5.49997e-10		0.0124283	0.0437907	0.776555	82.1525
Ankylosing spondylitis, strict definition	Alcohol intake frequency	rs71651683	22	T	C	-0.0704589	0.0127906	3.59998e-08		-0.282551	0.222388	0.203895	64.2694
Ankylosing spondylitis, strict definition	Alcohol intake frequency	rs72769229	2	T	A	-0.0231352	0.00419154	3.40001e-08		0.0217279	0.0599923	0.717219	64.8124
Ankylosing spondylitis, strict definition	Alcohol intake frequency	rs72787062	16	A	G	-0.0281947	0.00410324	6.4003e-12		0.00284659	0.0540309	0.957983	100.193
Ankylosing spondylitis, strict definition	Alcohol intake frequency	rs728538	16	G	T	0.0228752	0.00406259	1.79999e-08		0.0427489	0.0488692	0.381704	67.9213
Ankylosing spondylitis, strict definition	Alcohol intake frequency	rs7298932	12	G	A	-0.0237214	0.00431166	3.79997e-08		0.00307553	0.0589423	0.958386	65.565
Ankylosing spondylitis, strict definition	Alcohol intake frequency	rs7302200	12	A	G	-0.0184222	0.00319841	8.40001e-09		-0.0680607	0.0421249	0.106162	70.4313
Ankylosing spondylitis, strict definition	Alcohol intake frequency	rs73050128	7	A	C	-0.0260048	0.00409088	2.1e-10		0.0442263	0.0445941	0.321318	85.9548
Ankylosing spondylitis, strict definition	Alcohol intake frequency	rs7330939	13	T	C	-0.0213301	0.0034046	3.69999e-10		-0.0322558	0.0405435	0.426273	84.7651
Ankylosing spondylitis, strict definition	Alcohol intake frequency	rs7460106	8	C	T	-0.0217112	0.00361927	2e-09		0.00480669	0.0442085	0.913418	78.516
Ankylosing spondylitis, strict definition	Alcohol intake frequency	rs74679146	9	C	T	-0.0320735	0.00575757	2.5e-08		-0.0859884	0.0739731	0.245062	65.6089
Ankylosing spondylitis, strict definition	Alcohol intake frequency	rs7514579	1	C	A	0.0196672	0.00359788	4.60002e-08		-0.0622361	0.0472102	0.187411	63.8242
Ankylosing spondylitis, strict definition	Alcohol intake frequency	rs76082653	3	T	C	0.0464269	0.00668673	3.80014e-12		-0.187896	0.10955	0.0863157	102.421
Ankylosing spondylitis, strict definition	Alcohol intake frequency	rs7610856	3	A	C	-0.023864	0.00307022	7.70016e-15		-0.0124906	0.0392615	0.75038	129.036
Ankylosing spondylitis, strict definition	Alcohol intake frequency	rs780094	2	C	T	-0.0509938	0.00310506	1.29987e-60		-0.117464	0.0394557	0.00290971	569.92
Ankylosing spondylitis, strict definition	Alcohol intake frequency	rs780569	1	A	T	0.0198033	0.00336454	4e-09		-0.107775	0.0455698	0.0180281	74.858
Ankylosing spondylitis, strict definition	Alcohol intake frequency	rs80292319	15	C	T	-0.0393728	0.00649583	1.40001e-09		-0.0612842	0.0707676	0.386494	77.9569
Ankylosing spondylitis, strict definition	Alcohol intake frequency	rs8043563	16	C	G	0.0233654	0.00347125	1.69981e-11		-0.0129786	0.0432599	0.764167	97.8256
Ankylosing spondylitis, strict definition	Alcohol intake frequency	rs8083110	18	T	C	-0.0168099	0.00307792	4.70002e-08		0.00645302	0.0384658	0.866772	63.6049
Ankylosing spondylitis, strict definition	Alcohol intake frequency	rs838145	19	A	G	0.0219548	0.00305549	6.70039e-13		0.0171006	0.0404882	0.672761	110.631
Ankylosing spondylitis, strict definition	Alcohol intake frequency	rs8614	17	A	C	0.0247806	0.00392537	2.69998e-10		-0.0597222	0.0535616	0.264843	84.7356
Ankylosing spondylitis, strict definition	Alcohol intake frequency	rs9349379	6	G	A	-0.0193455	0.00308215	3.50002e-10		0.0237546	0.0383143	0.535261	83.4399
Ankylosing spondylitis, strict definition	Alcohol intake frequency	rs9372625	6	A	G	-0.0255579	0.00312467	2.90001e-16		0.0269399	0.0411302	0.512474	142.595
Ankylosing spondylitis, strict definition	Alcohol intake frequency	rs9403297	6	A	G	0.0188234	0.00313037	1.79999e-09		-0.0435533	0.0416376	0.295556	76.6345
Ankylosing spondylitis, strict definition	Alcohol intake frequency	rs9648478	7	A	G	0.0168603	0.00302891	2.59998e-08		-0.0260069	0.0383244	0.497392	65.6969
Ankylosing spondylitis, strict definition	Alcohol intake frequency	rs9814516	3	T	G	-0.0251117	0.00355589	1.59993e-12		-0.0146635	0.0464066	0.752019	105.597
Ankylosing spondylitis, strict definition	Alcohol intake frequency	rs9829192	3	T	G	0.0169324	0.00305032	2.80001e-08		0.0514057	0.0386232	0.183204	65.1721
Ankylosing spondylitis, strict definition	Alcohol intake frequency	rs9891943	17	C	T	0.0198671	0.00364147	4.90004e-08		-0.00689091	0.0502037	0.890826	65.0604
Ankylosing spondylitis, strict definition	Alcohol intake frequency	rs9906502	17	A	G	0.0237883	0.00396178	1.89998e-09		-0.0328946	0.0488575	0.500772	76.2365
Benign neoplasm Spinal cord	Alcohol intake frequency	rs1004787	2	A	G	-0.0222262	0.00304518	2.90001e-13		-0.176759	0.0742173	0.0172353	113.732
Benign neoplasm Spinal cord	Alcohol intake frequency	rs10188314	2	T	C	-0.0197869	0.00303605	7.19946e-11		-0.0179117	0.0718539	0.803145	90.2188
Benign neoplasm Spinal cord	Alcohol intake frequency	rs10792669	11	G	A	0.0174322	0.00304065	9.90011e-09		-0.0681736	0.0718852	0.342942	70.2518
Benign neoplasm Spinal cord	Alcohol intake frequency	rs11039429	11	T	C	-0.0235595	0.00303737	8.69961e-15		0.045945	0.0746271	0.538119	127.29
Benign neoplasm Spinal cord	Alcohol intake frequency	rs11223617	11	A	G	0.0250908	0.00375381	2.29985e-11		0.0862289	0.0788745	0.274288	95.2891
Benign neoplasm Spinal cord	Alcohol intake frequency	rs11700855	21	G	A	-0.029795	0.00523292	1.2e-08		-0.0144767	0.110716	0.895969	69.5634
Benign neoplasm Spinal cord	Alcohol intake frequency	rs11750777	5	A	G	-0.020493	0.00372613	3.79997e-08		0.113077	0.100085	0.258556	64.3106
Benign neoplasm Spinal cord	Alcohol intake frequency	rs11787216	8	T	C	0.0244162	0.00320078	2.39994e-14		0.186377	0.0714531	0.00909725	128.407
Benign neoplasm Spinal cord	Alcohol intake frequency	rs11940694	4	G	A	-0.0437138	0.00311609	1e-44		0.0727819	0.0751161	0.332583	422.95
Benign neoplasm Spinal cord	Alcohol intake frequency	rs12153855	6	C	T	0.0294435	0.00493484	2.39999e-09		0.18502	0.153608	0.228398	75.3265
Benign neoplasm Spinal cord	Alcohol intake frequency	rs1228589	3	A	G	0.0210699	0.00352806	2.30001e-09		0.0425698	0.0829226	0.607694	76.1827
Benign neoplasm Spinal cord	Alcohol intake frequency	rs1229984	4	C	T	-0.261708	0.00918496	1.39959e-178		-0.345714	0.519648	0.505868	1683.7
Benign neoplasm Spinal cord	Alcohol intake frequency	rs13102973	4	C	T	-0.0194072	0.00311875	4.90004e-10		0.0196462	0.0722609	0.785715	82.1669
Benign neoplasm Spinal cord	Alcohol intake frequency	rs13135092	4	G	A	0.0438341	0.00549884	1.59993e-15		-0.224876	0.273369	0.41073	135.983
Benign neoplasm Spinal cord	Alcohol intake frequency	rs13178443	5	T	C	-0.0186516	0.00338983	3.79997e-08		-0.10762	0.0777599	0.166357	64.3391
Benign neoplasm Spinal cord	Alcohol intake frequency	rs13390019	2	C	T	0.0296116	0.00449182	4.30031e-11		0.101743	0.14948	0.496095	94.1331
Benign neoplasm Spinal cord	Alcohol intake frequency	rs1421085	16	C	T	0.0199392	0.00308481	1e-10		-0.136583	0.0726473	0.0600966	88.4972
Benign neoplasm Spinal cord	Alcohol intake frequency	rs1515590	3	T	C	0.0182446	0.00311623	4.79999e-09		-0.0899876	0.0721011	0.212003	72.7648
Benign neoplasm Spinal cord	Alcohol intake frequency	rs1666658	11	C	T	0.0179674	0.00309866	6.69993e-09		-0.0878013	0.0735518	0.232582	71.171
Benign neoplasm Spinal cord	Alcohol intake frequency	rs17662759	2	C	T	0.0301348	0.00546031	3.40001e-08		-0.027198	0.116015	0.814646	68.1727
Benign neoplasm Spinal cord	Alcohol intake frequency	rs17690703	17	T	C	0.0250342	0.00343021	2.90001e-13		0.0361566	0.111913	0.746636	112.269
Benign neoplasm Spinal cord	Alcohol intake frequency	rs186347	14	T	G	0.0179489	0.00305071	4e-09		0.0111047	0.0722564	0.877859	74.0866
Benign neoplasm Spinal cord	Alcohol intake frequency	rs1937522	13	G	A	0.0168979	0.00303207	2.5e-08		0.00922464	0.0718165	0.897795	65.8102
Benign neoplasm Spinal cord	Alcohol intake frequency	rs1991083	2	T	C	-0.0223925	0.00325813	6.29941e-12		-0.0835069	0.0827308	0.312792	100.934
Benign neoplasm Spinal cord	Alcohol intake frequency	rs2159935	4	A	G	-0.0185742	0.00302582	8.30004e-10		-0.0460337	0.0721613	0.523521	79.7387
Benign neoplasm Spinal cord	Alcohol intake frequency	rs2160935	8	T	C	-0.018718	0.00309117	1.40001e-09		-0.0557726	0.0752228	0.458431	77.4833
Benign neoplasm Spinal cord	Alcohol intake frequency	rs2244598	1	C	T	-0.018378	0.00311907	3.79997e-09		0.112182	0.0736785	0.12786	74.6399
Benign neoplasm Spinal cord	Alcohol intake frequency	rs2411453	16	G	T	-0.0350793	0.00309039	7.29962e-30		0.0342717	0.0718853	0.633536	273.848
Benign neoplasm Spinal cord	Alcohol intake frequency	rs2535911	14	T	C	-0.0188476	0.00316849	2.69998e-09		0.17955	0.0695744	0.0098603	75.2017
Benign neoplasm Spinal cord	Alcohol intake frequency	rs2622167	7	A	G	-0.0191155	0.0030674	4.60002e-10		0.0149786	0.076515	0.844798	82.7656
Benign neoplasm Spinal cord	Alcohol intake frequency	rs262240	3	T	C	-0.017207	0.00303483	1.40001e-08		-0.0432305	0.0737105	0.557546	68.1849
Benign neoplasm Spinal cord	Alcohol intake frequency	rs2717063	2	A	C	-0.0203704	0.00308457	4.00037e-11		-0.0310797	0.0734181	0.672058	93.1242
Benign neoplasm Spinal cord	Alcohol intake frequency	rs28768122	12	C	T	0.0207	0.00355204	5.60003e-09		0.0747809	0.0846143	0.376812	72.3796
Benign neoplasm Spinal cord	Alcohol intake frequency	rs28787109	1	A	G	0.0178107	0.00308461	7.69999e-09		-0.100265	0.0839965	0.232603	70.653
Benign neoplasm Spinal cord	Alcohol intake frequency	rs2924321	18	A	G	-0.0195131	0.00305022	1.6e-10		-0.0467222	0.0746921	0.531623	87.4859
Benign neoplasm Spinal cord	Alcohol intake frequency	rs324012	12	T	C	-0.0177932	0.00304357	5e-09		0.111232	0.072224	0.123537	72.4256
Benign neoplasm Spinal cord	Alcohol intake frequency	rs34440851	8	T	C	-0.0226831	0.00415058	4.60002e-08		-0.0967988	0.0853656	0.256823	63.0269
Benign neoplasm Spinal cord	Alcohol intake frequency	rs34473884	10	A	G	-0.0203615	0.00350346	6.19998e-09		-0.0791873	0.085496	0.354337	71.5442
Benign neoplasm Spinal cord	Alcohol intake frequency	rs34631026	16	T	C	-0.0169128	0.00304832	2.90001e-08		0.0305791	0.0758784	0.686948	65.3648
Benign neoplasm Spinal cord	Alcohol intake frequency	rs34811474	4	A	G	-0.0201809	0.00359305	1.89998e-08		0.0030483	0.0856483	0.971608	66.8528
Benign neoplasm Spinal cord	Alcohol intake frequency	rs35105141	16	T	C	0.026345	0.00308788	1.39991e-17		-0.0367708	0.0739846	0.619184	154.277
Benign neoplasm Spinal cord	Alcohol intake frequency	rs362307	4	T	C	0.0433047	0.00580219	8.4004e-14		-0.0382732	0.142565	0.788344	119.715
Benign neoplasm Spinal cord	Alcohol intake frequency	rs4241258	2	T	C	0.0250636	0.00440325	1.29999e-08		-0.110886	0.119809	0.354697	68.9531
Benign neoplasm Spinal cord	Alcohol intake frequency	rs4242715	10	A	G	-0.0186543	0.00324831	9.29994e-09		0.129	0.0729045	0.076821	69.9611
Benign neoplasm Spinal cord	Alcohol intake frequency	rs4417025	1	A	G	-0.0188379	0.00316516	2.69998e-09		0.0294706	0.0852877	0.729686	75.7215
Benign neoplasm Spinal cord	Alcohol intake frequency	rs4503294	1	T	C	0.0181476	0.00307049	3.40001e-09		0.0700436	0.0725115	0.334061	74.8454
Benign neoplasm Spinal cord	Alcohol intake frequency	rs461599	5	C	A	-0.0191888	0.00303977	2.69998e-10		-0.0169915	0.0717644	0.812837	84.6504
Benign neoplasm Spinal cord	Alcohol intake frequency	rs4726481	7	T	G	0.0217614	0.00310188	2.29985e-12		-0.0447902	0.0755356	0.553204	105.169
Benign neoplasm Spinal cord	Alcohol intake frequency	rs4800487	18	G	A	-0.0289372	0.00304694	2.19989e-21		0.0310826	0.0719232	0.665623	192.214
Benign neoplasm Spinal cord	Alcohol intake frequency	rs489062	10	A	G	0.0166498	0.00305291	4.90004e-08		0.00659281	0.0723639	0.927408	63.0904
Benign neoplasm Spinal cord	Alcohol intake frequency	rs4916723	5	C	A	0.0239479	0.00309951	1.10002e-14		-0.1113	0.0719122	0.12169	129.272
Benign neoplasm Spinal cord	Alcohol intake frequency	rs4940926	18	C	T	-0.0191003	0.00344068	2.80001e-08		0.0515266	0.0903558	0.568499	65.7088
Benign neoplasm Spinal cord	Alcohol intake frequency	rs4968391	17	T	G	-0.0192695	0.0032265	2.30001e-09		0.038614	0.0733811	0.598741	75.3475
Benign neoplasm Spinal cord	Alcohol intake frequency	rs5022348	18	T	C	0.0202641	0.00357005	1.40001e-08		-0.0630563	0.0719387	0.380743	91.6632
Benign neoplasm Spinal cord	Alcohol intake frequency	rs550942	11	T	C	0.022401	0.00398884	2e-08		0.0443549	0.120088	0.711864	67.3434
Benign neoplasm Spinal cord	Alcohol intake frequency	rs56194430	5	T	C	0.0225403	0.00407148	3.09999e-08		-0.167972	0.108414	0.121296	66.0843
Benign neoplasm Spinal cord	Alcohol intake frequency	rs58905411	12	A	G	-0.0266343	0.00307848	5.10035e-18		-0.0259308	0.0724146	0.720278	158.738
Benign neoplasm Spinal cord	Alcohol intake frequency	rs6030200	20	A	G	-0.019529	0.00327075	2.39999e-09		0.00614991	0.0728328	0.932708	75.9964
Benign neoplasm Spinal cord	Alcohol intake frequency	rs61873510	10	T	G	0.0203737	0.00330311	6.90001e-10		-0.101453	0.0790484	0.19934	84.5972
Benign neoplasm Spinal cord	Alcohol intake frequency	rs62305780	4	G	C	-0.0485216	0.00506585	9.8992e-22		0.000282074	0.10367	0.997829	199.932
Benign neoplasm Spinal cord	Alcohol intake frequency	rs62339673	4	A	C	0.0182943	0.00315406	6.59994e-09		-0.108412	0.0756019	0.151577	72.4119
Benign neoplasm Spinal cord	Alcohol intake frequency	rs62466318	7	T	C	-0.0254919	0.0037742	1.39991e-11		0.0827857	0.0908632	0.362241	97.1783
Benign neoplasm Spinal cord	Alcohol intake frequency	rs650558	17	T	C	0.0207362	0.0035079	3.40001e-09		-0.00105298	0.0876384	0.990414	74.1475
Benign neoplasm Spinal cord	Alcohol intake frequency	rs6727281	2	T	C	-0.024322	0.00391964	5.49997e-10		-0.0604538	0.0817841	0.459793	82.1525
Benign neoplasm Spinal cord	Alcohol intake frequency	rs71651683	22	T	C	-0.0704589	0.0127906	3.59998e-08		-0.462025	0.427868	0.280217	64.2694
Benign neoplasm Spinal cord	Alcohol intake frequency	rs72769229	2	T	A	-0.0231352	0.00419154	3.40001e-08		-0.00153531	0.110983	0.988963	64.8124
Benign neoplasm Spinal cord	Alcohol intake frequency	rs72787062	16	A	G	-0.0281947	0.00410324	6.4003e-12		-0.196067	0.100728	0.0515941	100.193
Benign neoplasm Spinal cord	Alcohol intake frequency	rs728538	16	G	T	0.0228752	0.00406259	1.79999e-08		-0.0805703	0.0913594	0.377829	67.9213
Benign neoplasm Spinal cord	Alcohol intake frequency	rs7298932	12	G	A	-0.0237214	0.00431166	3.79997e-08		-0.0313848	0.109428	0.774259	65.565
Benign neoplasm Spinal cord	Alcohol intake frequency	rs7302200	12	A	G	-0.0184222	0.00319841	8.40001e-09		-0.0670715	0.0785436	0.393139	70.4313
Benign neoplasm Spinal cord	Alcohol intake frequency	rs73050128	7	A	C	-0.0260048	0.00409088	2.1e-10		0.0199504	0.0835072	0.811179	85.9548
Benign neoplasm Spinal cord	Alcohol intake frequency	rs7330939	13	T	C	-0.0213301	0.0034046	3.69999e-10		0.00314601	0.0760891	0.96702	84.7651
Benign neoplasm Spinal cord	Alcohol intake frequency	rs7460106	8	C	T	-0.0217112	0.00361927	2e-09		0.0045317	0.0824433	0.956164	78.516
Benign neoplasm Spinal cord	Alcohol intake frequency	rs74679146	9	C	T	-0.0320735	0.00575757	2.5e-08		0.00686049	0.138879	0.960601	65.6089
Benign neoplasm Spinal cord	Alcohol intake frequency	rs7514579	1	C	A	0.0196672	0.00359788	4.60002e-08		-0.0420311	0.0878985	0.632524	63.8242
Benign neoplasm Spinal cord	Alcohol intake frequency	rs76082653	3	T	C	0.0464269	0.00668673	3.80014e-12		-0.0480617	0.202318	0.812226	102.421
Benign neoplasm Spinal cord	Alcohol intake frequency	rs7610856	3	A	C	-0.023864	0.00307022	7.70016e-15		-0.000812317	0.0734703	0.991178	129.036
Benign neoplasm Spinal cord	Alcohol intake frequency	rs780094	2	C	T	-0.0509938	0.00310506	1.29987e-60		0.0385891	0.0750225	0.606996	569.92
Benign neoplasm Spinal cord	Alcohol intake frequency	rs780569	1	A	T	0.0198033	0.00336454	4e-09		-0.0335491	0.0846329	0.691804	74.858
Benign neoplasm Spinal cord	Alcohol intake frequency	rs80292319	15	C	T	-0.0393728	0.00649583	1.40001e-09		-0.116321	0.132779	0.381004	77.9569
Benign neoplasm Spinal cord	Alcohol intake frequency	rs8043563	16	C	G	0.0233654	0.00347125	1.69981e-11		-0.136476	0.0805752	0.0903088	97.8256
Benign neoplasm Spinal cord	Alcohol intake frequency	rs8083110	18	T	C	-0.0168099	0.00307792	4.70002e-08		0.0375606	0.0716912	0.600333	63.6049
Benign neoplasm Spinal cord	Alcohol intake frequency	rs838145	19	A	G	0.0219548	0.00305549	6.70039e-13		0.10214	0.0753723	0.175371	110.631
Benign neoplasm Spinal cord	Alcohol intake frequency	rs8614	17	A	C	0.0247806	0.00392537	2.69998e-10		0.137491	0.0999598	0.168987	84.7356
Benign neoplasm Spinal cord	Alcohol intake frequency	rs9349379	6	G	A	-0.0193455	0.00308215	3.50002e-10		-0.0869155	0.0719894	0.227302	83.4399
Benign neoplasm Spinal cord	Alcohol intake frequency	rs9372625	6	A	G	-0.0255579	0.00312467	2.90001e-16		-0.0373757	0.0769657	0.62724	142.595
Benign neoplasm Spinal cord	Alcohol intake frequency	rs9403297	6	A	G	0.0188234	0.00313037	1.79999e-09		-0.0397432	0.0782156	0.611367	76.6345
Benign neoplasm Spinal cord	Alcohol intake frequency	rs9648478	7	A	G	0.0168603	0.00302891	2.59998e-08		-0.0457228	0.0715286	0.522677	65.6969
Benign neoplasm Spinal cord	Alcohol intake frequency	rs9814516	3	T	G	-0.0251117	0.00355589	1.59993e-12		0.15797	0.0866474	0.0682826	105.597
Benign neoplasm Spinal cord	Alcohol intake frequency	rs9829192	3	T	G	0.0169324	0.00305032	2.80001e-08		0.00986008	0.0722618	0.891466	65.1721
Benign neoplasm Spinal cord	Alcohol intake frequency	rs9891943	17	C	T	0.0198671	0.00364147	4.90004e-08		0.0663282	0.0940085	0.480464	65.0604
Benign neoplasm Spinal cord	Alcohol intake frequency	rs9906502	17	A	G	0.0237883	0.00396178	1.89998e-09		0.045959	0.0913252	0.614792	76.2365
Benign neoplasm Spinal meninges	Alcohol intake frequency	rs1004787	2	A	G	-0.0222262	0.00304518	2.90001e-13		-0.0193428	0.0902309	0.830258	113.732
Benign neoplasm Spinal meninges	Alcohol intake frequency	rs10188314	2	T	C	-0.0197869	0.00303605	7.19946e-11		-0.063319	0.0872407	0.467964	90.2188
Benign neoplasm Spinal meninges	Alcohol intake frequency	rs10792669	11	G	A	0.0174322	0.00304065	9.90011e-09		0.0371011	0.0871132	0.670184	70.2518
Benign neoplasm Spinal meninges	Alcohol intake frequency	rs11039429	11	T	C	-0.0235595	0.00303737	8.69961e-15		-0.0917607	0.090074	0.308333	127.29
Benign neoplasm Spinal meninges	Alcohol intake frequency	rs11223617	11	A	G	0.0250908	0.00375381	2.29985e-11		-0.0147664	0.0959248	0.877659	95.2891
Benign neoplasm Spinal meninges	Alcohol intake frequency	rs11700855	21	G	A	-0.029795	0.00523292	1.2e-08		-0.0525828	0.133399	0.69345	69.5634
Benign neoplasm Spinal meninges	Alcohol intake frequency	rs11750777	5	A	G	-0.020493	0.00372613	3.79997e-08		0.262393	0.121052	0.0301884	64.3106
Benign neoplasm Spinal meninges	Alcohol intake frequency	rs11787216	8	T	C	0.0244162	0.00320078	2.39994e-14		-0.0472775	0.0906306	0.601913	128.407
Benign neoplasm Spinal meninges	Alcohol intake frequency	rs11940694	4	G	A	-0.0437138	0.00311609	1e-44		0.00070479	0.0912221	0.993836	422.95
Benign neoplasm Spinal meninges	Alcohol intake frequency	rs12153855	6	C	T	0.0294435	0.00493484	2.39999e-09		-0.122837	0.187049	0.511366	75.3265
Benign neoplasm Spinal meninges	Alcohol intake frequency	rs1228589	3	A	G	0.0210699	0.00352806	2.30001e-09		-0.0221147	0.10109	0.826835	76.1827
Benign neoplasm Spinal meninges	Alcohol intake frequency	rs1229984	4	C	T	-0.261708	0.00918496	1.39959e-178		0.128389	0.622437	0.836581	1683.7
Benign neoplasm Spinal meninges	Alcohol intake frequency	rs13102973	4	C	T	-0.0194072	0.00311875	4.90004e-10		-0.0249136	0.0876193	0.776151	82.1669
Benign neoplasm Spinal meninges	Alcohol intake frequency	rs13135092	4	G	A	0.0438341	0.00549884	1.59993e-15		0.171434	0.33092	0.60442	135.983
Benign neoplasm Spinal meninges	Alcohol intake frequency	rs13178443	5	T	C	-0.0186516	0.00338983	3.79997e-08		-0.0686198	0.0939411	0.465111	64.3391
Benign neoplasm Spinal meninges	Alcohol intake frequency	rs13390019	2	C	T	0.0296116	0.00449182	4.30031e-11		0.159156	0.182052	0.381988	94.1331
Benign neoplasm Spinal meninges	Alcohol intake frequency	rs1421085	16	C	T	0.0199392	0.00308481	1e-10		-0.158294	0.0879965	0.0720394	88.4972
Benign neoplasm Spinal meninges	Alcohol intake frequency	rs1515590	3	T	C	0.0182446	0.00311623	4.79999e-09		0.0190518	0.0876106	0.82785	72.7648
Benign neoplasm Spinal meninges	Alcohol intake frequency	rs1666658	11	C	T	0.0179674	0.00309866	6.69993e-09		0.0351315	0.0891442	0.693509	71.171
Benign neoplasm Spinal meninges	Alcohol intake frequency	rs17662759	2	C	T	0.0301348	0.00546031	3.40001e-08		-0.0469334	0.141181	0.739561	68.1727
Benign neoplasm Spinal meninges	Alcohol intake frequency	rs17690703	17	T	C	0.0250342	0.00343021	2.90001e-13		0.0260578	0.134646	0.846545	112.269
Benign neoplasm Spinal meninges	Alcohol intake frequency	rs186347	14	T	G	0.0179489	0.00305071	4e-09		-0.109247	0.0877142	0.212953	74.0866
Benign neoplasm Spinal meninges	Alcohol intake frequency	rs1937522	13	G	A	0.0168979	0.00303207	2.5e-08		-0.00240585	0.0872672	0.978006	65.8102
Benign neoplasm Spinal meninges	Alcohol intake frequency	rs1991083	2	T	C	-0.0223925	0.00325813	6.29941e-12		0.166279	0.10075	0.0988599	100.934
Benign neoplasm Spinal meninges	Alcohol intake frequency	rs2159935	4	A	G	-0.0185742	0.00302582	8.30004e-10		-0.0058253	0.0875911	0.946975	79.7387
Benign neoplasm Spinal meninges	Alcohol intake frequency	rs2160935	8	T	C	-0.018718	0.00309117	1.40001e-09		-0.0779691	0.090684	0.389905	77.4833
Benign neoplasm Spinal meninges	Alcohol intake frequency	rs2244598	1	C	T	-0.018378	0.00311907	3.79997e-09		-0.0318099	0.0895752	0.7225	74.6399
Benign neoplasm Spinal meninges	Alcohol intake frequency	rs2411453	16	G	T	-0.0350793	0.00309039	7.29962e-30		0.0158211	0.0873541	0.856278	273.848
Benign neoplasm Spinal meninges	Alcohol intake frequency	rs2535911	14	T	C	-0.0188476	0.00316849	2.69998e-09		0.0401259	0.0876264	0.64701	75.2017
Benign neoplasm Spinal meninges	Alcohol intake frequency	rs2622167	7	A	G	-0.0191155	0.0030674	4.60002e-10		-0.114081	0.0927375	0.21864	82.7656
Benign neoplasm Spinal meninges	Alcohol intake frequency	rs262240	3	T	C	-0.017207	0.00303483	1.40001e-08		0.0563512	0.0891347	0.527254	68.1849
Benign neoplasm Spinal meninges	Alcohol intake frequency	rs2717063	2	A	C	-0.0203704	0.00308457	4.00037e-11		0.0299149	0.0890018	0.736784	93.1242
Benign neoplasm Spinal meninges	Alcohol intake frequency	rs28768122	12	C	T	0.0207	0.00355204	5.60003e-09		0.0554496	0.102368	0.588046	72.3796
Benign neoplasm Spinal meninges	Alcohol intake frequency	rs28787109	1	A	G	0.0178107	0.00308461	7.69999e-09		0.113061	0.101373	0.264725	70.653
Benign neoplasm Spinal meninges	Alcohol intake frequency	rs2924321	18	A	G	-0.0195131	0.00305022	1.6e-10		-0.127157	0.0905583	0.160277	87.4859
Benign neoplasm Spinal meninges	Alcohol intake frequency	rs324012	12	T	C	-0.0177932	0.00304357	5e-09		-0.0705859	0.0874914	0.419796	72.4256
Benign neoplasm Spinal meninges	Alcohol intake frequency	rs34440851	8	T	C	-0.0226831	0.00415058	4.60002e-08		0.0599383	0.104327	0.565614	63.0269
Benign neoplasm Spinal meninges	Alcohol intake frequency	rs34473884	10	A	G	-0.0203615	0.00350346	6.19998e-09		-0.267649	0.104584	0.0104918	71.5442
Benign neoplasm Spinal meninges	Alcohol intake frequency	rs34631026	16	T	C	-0.0169128	0.00304832	2.90001e-08		0.175278	0.0919739	0.0566839	65.3648
Benign neoplasm Spinal meninges	Alcohol intake frequency	rs34811474	4	A	G	-0.0201809	0.00359305	1.89998e-08		0.0177249	0.103942	0.864596	66.8528
Benign neoplasm Spinal meninges	Alcohol intake frequency	rs35105141	16	T	C	0.026345	0.00308788	1.39991e-17		0.0625324	0.0900116	0.487233	154.277
Benign neoplasm Spinal meninges	Alcohol intake frequency	rs362307	4	T	C	0.0433047	0.00580219	8.4004e-14		-0.0425862	0.171758	0.804178	119.715
Benign neoplasm Spinal meninges	Alcohol intake frequency	rs4241258	2	T	C	0.0250636	0.00440325	1.29999e-08		-0.040336	0.144572	0.780241	68.9531
Benign neoplasm Spinal meninges	Alcohol intake frequency	rs4242715	10	A	G	-0.0186543	0.00324831	9.29994e-09		-0.173771	0.0887089	0.0501256	69.9611
Benign neoplasm Spinal meninges	Alcohol intake frequency	rs4417025	1	A	G	-0.0188379	0.00316516	2.69998e-09		0.203286	0.102953	0.0483192	75.7215
Benign neoplasm Spinal meninges	Alcohol intake frequency	rs4503294	1	T	C	0.0181476	0.00307049	3.40001e-09		0.166381	0.0881189	0.0590065	74.8454
Benign neoplasm Spinal meninges	Alcohol intake frequency	rs461599	5	C	A	-0.0191888	0.00303977	2.69998e-10		0.126942	0.0869616	0.144359	84.6504
Benign neoplasm Spinal meninges	Alcohol intake frequency	rs4726481	7	T	G	0.0217614	0.00310188	2.29985e-12		0.0125653	0.0917799	0.891104	105.169
Benign neoplasm Spinal meninges	Alcohol intake frequency	rs4800487	18	G	A	-0.0289372	0.00304694	2.19989e-21		-0.00958061	0.0867797	0.912091	192.214
Benign neoplasm Spinal meninges	Alcohol intake frequency	rs489062	10	A	G	0.0166498	0.00305291	4.90004e-08		0.0799075	0.087769	0.362596	63.0904
Benign neoplasm Spinal meninges	Alcohol intake frequency	rs4916723	5	C	A	0.0239479	0.00309951	1.10002e-14		-0.0548885	0.0871616	0.52887	129.272
Benign neoplasm Spinal meninges	Alcohol intake frequency	rs4940926	18	C	T	-0.0191003	0.00344068	2.80001e-08		0.100357	0.110097	0.362018	65.7088
Benign neoplasm Spinal meninges	Alcohol intake frequency	rs4968391	17	T	G	-0.0192695	0.0032265	2.30001e-09		-0.0413562	0.088987	0.642115	75.3475
Benign neoplasm Spinal meninges	Alcohol intake frequency	rs5022348	18	T	C	0.0202641	0.00357005	1.40001e-08		0.0990952	0.0873498	0.2566	91.6632
Benign neoplasm Spinal meninges	Alcohol intake frequency	rs550942	11	T	C	0.022401	0.00398884	2e-08		-0.0240441	0.145394	0.868651	67.3434
Benign neoplasm Spinal meninges	Alcohol intake frequency	rs56194430	5	T	C	0.0225403	0.00407148	3.09999e-08		-0.158654	0.132259	0.230306	66.0843
Benign neoplasm Spinal meninges	Alcohol intake frequency	rs58905411	12	A	G	-0.0266343	0.00307848	5.10035e-18		-0.174854	0.0879583	0.0468198	158.738
Benign neoplasm Spinal meninges	Alcohol intake frequency	rs6030200	20	A	G	-0.019529	0.00327075	2.39999e-09		0.176039	0.0888712	0.0476102	75.9964
Benign neoplasm Spinal meninges	Alcohol intake frequency	rs61873510	10	T	G	0.0203737	0.00330311	6.90001e-10		0.0184121	0.0955584	0.84721	84.5972
Benign neoplasm Spinal meninges	Alcohol intake frequency	rs62305780	4	G	C	-0.0485216	0.00506585	9.8992e-22		0.0271006	0.125915	0.829589	199.932
Benign neoplasm Spinal meninges	Alcohol intake frequency	rs62339673	4	A	C	0.0182943	0.00315406	6.59994e-09		-0.153954	0.0914276	0.0922019	72.4119
Benign neoplasm Spinal meninges	Alcohol intake frequency	rs62466318	7	T	C	-0.0254919	0.0037742	1.39991e-11		-0.174767	0.109787	0.111414	97.1783
Benign neoplasm Spinal meninges	Alcohol intake frequency	rs650558	17	T	C	0.0207362	0.0035079	3.40001e-09		0.17721	0.105797	0.0939356	74.1475
Benign neoplasm Spinal meninges	Alcohol intake frequency	rs6727281	2	T	C	-0.024322	0.00391964	5.49997e-10		0.0230196	0.0996098	0.817239	82.1525
Benign neoplasm Spinal meninges	Alcohol intake frequency	rs71651683	22	T	C	-0.0704589	0.0127906	3.59998e-08		0.00155246	0.502992	0.997537	64.2694
Benign neoplasm Spinal meninges	Alcohol intake frequency	rs72769229	2	T	A	-0.0231352	0.00419154	3.40001e-08		-0.0172776	0.133674	0.897159	64.8124
Benign neoplasm Spinal meninges	Alcohol intake frequency	rs72787062	16	A	G	-0.0281947	0.00410324	6.4003e-12		-0.0474827	0.122751	0.698887	100.193
Benign neoplasm Spinal meninges	Alcohol intake frequency	rs728538	16	G	T	0.0228752	0.00406259	1.79999e-08		-0.0632579	0.111123	0.569182	67.9213
Benign neoplasm Spinal meninges	Alcohol intake frequency	rs7298932	12	G	A	-0.0237214	0.00431166	3.79997e-08		0.0704689	0.133982	0.598917	65.565
Benign neoplasm Spinal meninges	Alcohol intake frequency	rs7302200	12	A	G	-0.0184222	0.00319841	8.40001e-09		0.109625	0.0955376	0.251196	70.4313
Benign neoplasm Spinal meninges	Alcohol intake frequency	rs73050128	7	A	C	-0.0260048	0.00409088	2.1e-10		0.0926413	0.102139	0.3644	85.9548
Benign neoplasm Spinal meninges	Alcohol intake frequency	rs7330939	13	T	C	-0.0213301	0.0034046	3.69999e-10		-0.0366145	0.0924639	0.692115	84.7651
Benign neoplasm Spinal meninges	Alcohol intake frequency	rs7460106	8	C	T	-0.0217112	0.00361927	2e-09		-0.114865	0.0997505	0.249518	78.516
Benign neoplasm Spinal meninges	Alcohol intake frequency	rs74679146	9	C	T	-0.0320735	0.00575757	2.5e-08		0.118802	0.167152	0.477246	65.6089
Benign neoplasm Spinal meninges	Alcohol intake frequency	rs7514579	1	C	A	0.0196672	0.00359788	4.60002e-08		0.0645652	0.106092	0.542803	63.8242
Benign neoplasm Spinal meninges	Alcohol intake frequency	rs76082653	3	T	C	0.0464269	0.00668673	3.80014e-12		-0.149715	0.244501	0.540321	102.421
Benign neoplasm Spinal meninges	Alcohol intake frequency	rs7610856	3	A	C	-0.023864	0.00307022	7.70016e-15		-0.189213	0.0892544	0.0340126	129.036
Benign neoplasm Spinal meninges	Alcohol intake frequency	rs780094	2	C	T	-0.0509938	0.00310506	1.29987e-60		-0.0461972	0.0909148	0.611357	569.92
Benign neoplasm Spinal meninges	Alcohol intake frequency	rs780569	1	A	T	0.0198033	0.00336454	4e-09		-0.184966	0.102825	0.0720427	74.858
Benign neoplasm Spinal meninges	Alcohol intake frequency	rs80292319	15	C	T	-0.0393728	0.00649583	1.40001e-09		0.0638188	0.161776	0.69322	77.9569
Benign neoplasm Spinal meninges	Alcohol intake frequency	rs8043563	16	C	G	0.0233654	0.00347125	1.69981e-11		0.0652918	0.0974936	0.503046	97.8256
Benign neoplasm Spinal meninges	Alcohol intake frequency	rs8083110	18	T	C	-0.0168099	0.00307792	4.70002e-08		0.0441629	0.0872986	0.612939	63.6049
Benign neoplasm Spinal meninges	Alcohol intake frequency	rs838145	19	A	G	0.0219548	0.00305549	6.70039e-13		0.162397	0.0917107	0.076602	110.631
Benign neoplasm Spinal meninges	Alcohol intake frequency	rs8614	17	A	C	0.0247806	0.00392537	2.69998e-10		0.0711172	0.121054	0.55688	84.7356
Benign neoplasm Spinal meninges	Alcohol intake frequency	rs9349379	6	G	A	-0.0193455	0.00308215	3.50002e-10		-0.132215	0.0873088	0.12994	83.4399
Benign neoplasm Spinal meninges	Alcohol intake frequency	rs9372625	6	A	G	-0.0255579	0.00312467	2.90001e-16		0.0103789	0.0931855	0.911316	142.595
Benign neoplasm Spinal meninges	Alcohol intake frequency	rs9403297	6	A	G	0.0188234	0.00313037	1.79999e-09		-0.0129284	0.0946504	0.891354	76.6345
Benign neoplasm Spinal meninges	Alcohol intake frequency	rs9648478	7	A	G	0.0168603	0.00302891	2.59998e-08		0.132839	0.0865497	0.124827	65.6969
Benign neoplasm Spinal meninges	Alcohol intake frequency	rs9814516	3	T	G	-0.0251117	0.00355589	1.59993e-12		0.0404724	0.105207	0.700466	105.597
Benign neoplasm Spinal meninges	Alcohol intake frequency	rs9829192	3	T	G	0.0169324	0.00305032	2.80001e-08		0.0803868	0.0875682	0.358624	65.1721
Benign neoplasm Spinal meninges	Alcohol intake frequency	rs9891943	17	C	T	0.0198671	0.00364147	4.90004e-08		0.0296573	0.113036	0.793036	65.0604
Benign neoplasm Spinal meninges	Alcohol intake frequency	rs9906502	17	A	G	0.0237883	0.00396178	1.89998e-09		-0.133417	0.110354	0.226669	76.2365
Cauda equina syndrome	Alcohol intake frequency	rs1004787	2	A	G	-0.0222262	0.00304518	2.90001e-13		0.177818	0.0810395	0.0282202	113.732
Cauda equina syndrome	Alcohol intake frequency	rs10188314	2	T	C	-0.0197869	0.00303605	7.19946e-11		-0.130011	0.0787038	0.0985553	90.2188
Cauda equina syndrome	Alcohol intake frequency	rs10792669	11	G	A	0.0174322	0.00304065	9.90011e-09		0.00124164	0.0783819	0.987361	70.2518
Cauda equina syndrome	Alcohol intake frequency	rs11039429	11	T	C	-0.0235595	0.00303737	8.69961e-15		-0.0806247	0.0815294	0.32271	127.29
Cauda equina syndrome	Alcohol intake frequency	rs11223617	11	A	G	0.0250908	0.00375381	2.29985e-11		-0.0378946	0.0860746	0.659754	95.2891
Cauda equina syndrome	Alcohol intake frequency	rs11700855	21	G	A	-0.029795	0.00523292	1.2e-08		-0.0964044	0.121446	0.42731	69.5634
Cauda equina syndrome	Alcohol intake frequency	rs11750777	5	A	G	-0.020493	0.00372613	3.79997e-08		0.249243	0.109379	0.0226845	64.3106
Cauda equina syndrome	Alcohol intake frequency	rs11787216	8	T	C	0.0244162	0.00320078	2.39994e-14		0.0915571	0.0815795	0.261732	128.407
Cauda equina syndrome	Alcohol intake frequency	rs11940694	4	G	A	-0.0437138	0.00311609	1e-44		0.200963	0.0818021	0.0140223	422.95
Cauda equina syndrome	Alcohol intake frequency	rs12153855	6	C	T	0.0294435	0.00493484	2.39999e-09		0.0445187	0.166767	0.789507	75.3265
Cauda equina syndrome	Alcohol intake frequency	rs1228589	3	A	G	0.0210699	0.00352806	2.30001e-09		-0.0115356	0.090132	0.898161	76.1827
Cauda equina syndrome	Alcohol intake frequency	rs1229984	4	C	T	-0.261708	0.00918496	1.39959e-178		-0.254022	0.577614	0.660097	1683.7
Cauda equina syndrome	Alcohol intake frequency	rs13102973	4	C	T	-0.0194072	0.00311875	4.90004e-10		0.127185	0.0788393	0.106697	82.1669
Cauda equina syndrome	Alcohol intake frequency	rs13135092	4	G	A	0.0438341	0.00549884	1.59993e-15		-0.144028	0.301239	0.632565	135.983
Cauda equina syndrome	Alcohol intake frequency	rs13178443	5	T	C	-0.0186516	0.00338983	3.79997e-08		0.116667	0.084913	0.169454	64.3391
Cauda equina syndrome	Alcohol intake frequency	rs13390019	2	C	T	0.0296116	0.00449182	4.30031e-11		0.203685	0.16425	0.214942	94.1331
Cauda equina syndrome	Alcohol intake frequency	rs1421085	16	C	T	0.0199392	0.00308481	1e-10		0.0768347	0.0791679	0.331784	88.4972
Cauda equina syndrome	Alcohol intake frequency	rs1515590	3	T	C	0.0182446	0.00311623	4.79999e-09		0.0276078	0.0786741	0.725653	72.7648
Cauda equina syndrome	Alcohol intake frequency	rs1666658	11	C	T	0.0179674	0.00309866	6.69993e-09		-0.099878	0.0800663	0.212236	71.171
Cauda equina syndrome	Alcohol intake frequency	rs17662759	2	C	T	0.0301348	0.00546031	3.40001e-08		-0.0478075	0.127378	0.707424	68.1727
Cauda equina syndrome	Alcohol intake frequency	rs17690703	17	T	C	0.0250342	0.00343021	2.90001e-13		-0.0852478	0.122419	0.486202	112.269
Cauda equina syndrome	Alcohol intake frequency	rs186347	14	T	G	0.0179489	0.00305071	4e-09		0.00273585	0.0788457	0.97232	74.0866
Cauda equina syndrome	Alcohol intake frequency	rs1937522	13	G	A	0.0168979	0.00303207	2.5e-08		-0.152786	0.0783124	0.0510587	65.8102
Cauda equina syndrome	Alcohol intake frequency	rs1991083	2	T	C	-0.0223925	0.00325813	6.29941e-12		0.0642908	0.0903478	0.476717	100.934
Cauda equina syndrome	Alcohol intake frequency	rs2159935	4	A	G	-0.0185742	0.00302582	8.30004e-10		-0.0392067	0.0786371	0.618076	79.7387
Cauda equina syndrome	Alcohol intake frequency	rs2160935	8	T	C	-0.018718	0.00309117	1.40001e-09		-0.0662017	0.0819457	0.419164	77.4833
Cauda equina syndrome	Alcohol intake frequency	rs2244598	1	C	T	-0.018378	0.00311907	3.79997e-09		-0.0270807	0.0801679	0.735514	74.6399
Cauda equina syndrome	Alcohol intake frequency	rs2411453	16	G	T	-0.0350793	0.00309039	7.29962e-30		0.00643617	0.0783314	0.934515	273.848
Cauda equina syndrome	Alcohol intake frequency	rs2535911	14	T	C	-0.0188476	0.00316849	2.69998e-09		-0.0610912	0.0790514	0.439639	75.2017
Cauda equina syndrome	Alcohol intake frequency	rs2622167	7	A	G	-0.0191155	0.0030674	4.60002e-10		-0.0300316	0.0839907	0.720674	82.7656
Cauda equina syndrome	Alcohol intake frequency	rs262240	3	T	C	-0.017207	0.00303483	1.40001e-08		-0.0600826	0.0804302	0.455054	68.1849
Cauda equina syndrome	Alcohol intake frequency	rs2717063	2	A	C	-0.0203704	0.00308457	4.00037e-11		0.0368351	0.0799892	0.645158	93.1242
Cauda equina syndrome	Alcohol intake frequency	rs28768122	12	C	T	0.0207	0.00355204	5.60003e-09		0.0178179	0.0915799	0.845737	72.3796
Cauda equina syndrome	Alcohol intake frequency	rs28787109	1	A	G	0.0178107	0.00308461	7.69999e-09		-0.0307726	0.0910713	0.735441	70.653
Cauda equina syndrome	Alcohol intake frequency	rs2924321	18	A	G	-0.0195131	0.00305022	1.6e-10		-0.0904731	0.081204	0.265216	87.4859
Cauda equina syndrome	Alcohol intake frequency	rs324012	12	T	C	-0.0177932	0.00304357	5e-09		0.108322	0.0783137	0.166608	72.4256
Cauda equina syndrome	Alcohol intake frequency	rs34440851	8	T	C	-0.0226831	0.00415058	4.60002e-08		0.0036177	0.0937285	0.969211	63.0269
Cauda equina syndrome	Alcohol intake frequency	rs34473884	10	A	G	-0.0203615	0.00350346	6.19998e-09		-0.0167659	0.0933909	0.857526	71.5442
Cauda equina syndrome	Alcohol intake frequency	rs34631026	16	T	C	-0.0169128	0.00304832	2.90001e-08		0.00635116	0.0830884	0.93907	65.3648
Cauda equina syndrome	Alcohol intake frequency	rs34811474	4	A	G	-0.0201809	0.00359305	1.89998e-08		-0.087325	0.093985	0.352817	66.8528
Cauda equina syndrome	Alcohol intake frequency	rs35105141	16	T	C	0.026345	0.00308788	1.39991e-17		-0.0312053	0.0807466	0.699156	154.277
Cauda equina syndrome	Alcohol intake frequency	rs362307	4	T	C	0.0433047	0.00580219	8.4004e-14		0.312071	0.155928	0.0453513	119.715
Cauda equina syndrome	Alcohol intake frequency	rs4241258	2	T	C	0.0250636	0.00440325	1.29999e-08		-0.0524753	0.132024	0.691024	68.9531
Cauda equina syndrome	Alcohol intake frequency	rs4242715	10	A	G	-0.0186543	0.00324831	9.29994e-09		-0.131471	0.0796395	0.0987757	69.9611
Cauda equina syndrome	Alcohol intake frequency	rs4417025	1	A	G	-0.0188379	0.00316516	2.69998e-09		0.100249	0.0935459	0.283874	75.7215
Cauda equina syndrome	Alcohol intake frequency	rs4503294	1	T	C	0.0181476	0.00307049	3.40001e-09		-0.0309585	0.0787117	0.694087	74.8454
Cauda equina syndrome	Alcohol intake frequency	rs461599	5	C	A	-0.0191888	0.00303977	2.69998e-10		-0.0755067	0.078275	0.334729	84.6504
Cauda equina syndrome	Alcohol intake frequency	rs4726481	7	T	G	0.0217614	0.00310188	2.29985e-12		0.0484741	0.0820951	0.554881	105.169
Cauda equina syndrome	Alcohol intake frequency	rs4800487	18	G	A	-0.0289372	0.00304694	2.19989e-21		0.0387837	0.0783669	0.620672	192.214
Cauda equina syndrome	Alcohol intake frequency	rs489062	10	A	G	0.0166498	0.00305291	4.90004e-08		0.0929693	0.0791251	0.240008	63.0904
Cauda equina syndrome	Alcohol intake frequency	rs4916723	5	C	A	0.0239479	0.00309951	1.10002e-14		-0.00616089	0.078246	0.937241	129.272
Cauda equina syndrome	Alcohol intake frequency	rs4940926	18	C	T	-0.0191003	0.00344068	2.80001e-08		-0.0563472	0.0987719	0.568354	65.7088
Cauda equina syndrome	Alcohol intake frequency	rs4968391	17	T	G	-0.0192695	0.0032265	2.30001e-09		0.106117	0.0800672	0.185057	75.3475
Cauda equina syndrome	Alcohol intake frequency	rs5022348	18	T	C	0.0202641	0.00357005	1.40001e-08		0.0455088	0.0785176	0.562185	91.6632
Cauda equina syndrome	Alcohol intake frequency	rs550942	11	T	C	0.022401	0.00398884	2e-08		0.102402	0.131215	0.435148	67.3434
Cauda equina syndrome	Alcohol intake frequency	rs56194430	5	T	C	0.0225403	0.00407148	3.09999e-08		-0.0336898	0.11803	0.775311	66.0843
Cauda equina syndrome	Alcohol intake frequency	rs58905411	12	A	G	-0.0266343	0.00307848	5.10035e-18		0.014716	0.0787043	0.851678	158.738
Cauda equina syndrome	Alcohol intake frequency	rs6030200	20	A	G	-0.019529	0.00327075	2.39999e-09		0.0923131	0.0797566	0.247094	75.9964
Cauda equina syndrome	Alcohol intake frequency	rs61873510	10	T	G	0.0203737	0.00330311	6.90001e-10		-0.0353222	0.0859933	0.681252	84.5972
Cauda equina syndrome	Alcohol intake frequency	rs62305780	4	G	C	-0.0485216	0.00506585	9.8992e-22		-0.160826	0.112577	0.153123	199.932
Cauda equina syndrome	Alcohol intake frequency	rs62339673	4	A	C	0.0182943	0.00315406	6.59994e-09		0.00737258	0.0822633	0.928588	72.4119
Cauda equina syndrome	Alcohol intake frequency	rs62466318	7	T	C	-0.0254919	0.0037742	1.39991e-11		-0.0559927	0.100077	0.575823	97.1783
Cauda equina syndrome	Alcohol intake frequency	rs650558	17	T	C	0.0207362	0.0035079	3.40001e-09		0.0381259	0.0956322	0.690135	74.1475
Cauda equina syndrome	Alcohol intake frequency	rs6727281	2	T	C	-0.024322	0.00391964	5.49997e-10		0.105002	0.0892684	0.239493	82.1525
Cauda equina syndrome	Alcohol intake frequency	rs71651683	22	T	C	-0.0704589	0.0127906	3.59998e-08		-0.796342	0.45631	0.0809543	64.2694
Cauda equina syndrome	Alcohol intake frequency	rs72769229	2	T	A	-0.0231352	0.00419154	3.40001e-08		0.052303	0.120747	0.664898	64.8124
Cauda equina syndrome	Alcohol intake frequency	rs72787062	16	A	G	-0.0281947	0.00410324	6.4003e-12		0.124974	0.10864	0.249997	100.193
Cauda equina syndrome	Alcohol intake frequency	rs728538	16	G	T	0.0228752	0.00406259	1.79999e-08		-0.0920503	0.0990561	0.352747	67.9213
Cauda equina syndrome	Alcohol intake frequency	rs7298932	12	G	A	-0.0237214	0.00431166	3.79997e-08		-0.101037	0.119766	0.39888	65.565
Cauda equina syndrome	Alcohol intake frequency	rs7302200	12	A	G	-0.0184222	0.00319841	8.40001e-09		0.113219	0.0857586	0.186764	70.4313
Cauda equina syndrome	Alcohol intake frequency	rs73050128	7	A	C	-0.0260048	0.00409088	2.1e-10		0.252003	0.0838747	0.00266005	85.9548
Cauda equina syndrome	Alcohol intake frequency	rs7330939	13	T	C	-0.0213301	0.0034046	3.69999e-10		0.0478216	0.0831191	0.565063	84.7651
Cauda equina syndrome	Alcohol intake frequency	rs7460106	8	C	T	-0.0217112	0.00361927	2e-09		0.00600294	0.0896437	0.94661	78.516
Cauda equina syndrome	Alcohol intake frequency	rs74679146	9	C	T	-0.0320735	0.00575757	2.5e-08		-0.0485517	0.150314	0.746695	65.6089
Cauda equina syndrome	Alcohol intake frequency	rs7514579	1	C	A	0.0196672	0.00359788	4.60002e-08		-0.175904	0.0965879	0.0685804	63.8242
Cauda equina syndrome	Alcohol intake frequency	rs76082653	3	T	C	0.0464269	0.00668673	3.80014e-12		0.47349	0.220904	0.0320797	102.421
Cauda equina syndrome	Alcohol intake frequency	rs7610856	3	A	C	-0.023864	0.00307022	7.70016e-15		-0.00756416	0.0801604	0.924821	129.036
Cauda equina syndrome	Alcohol intake frequency	rs780094	2	C	T	-0.0509938	0.00310506	1.29987e-60		-0.11816	0.081543	0.147322	569.92
Cauda equina syndrome	Alcohol intake frequency	rs780569	1	A	T	0.0198033	0.00336454	4e-09		-0.0440415	0.092916	0.635505	74.858
Cauda equina syndrome	Alcohol intake frequency	rs80292319	15	C	T	-0.0393728	0.00649583	1.40001e-09		0.144924	0.141592	0.306059	77.9569
Cauda equina syndrome	Alcohol intake frequency	rs8043563	16	C	G	0.0233654	0.00347125	1.69981e-11		-0.0225323	0.0881201	0.798182	97.8256
Cauda equina syndrome	Alcohol intake frequency	rs8083110	18	T	C	-0.0168099	0.00307792	4.70002e-08		-0.0727722	0.0783541	0.353014	63.6049
Cauda equina syndrome	Alcohol intake frequency	rs838145	19	A	G	0.0219548	0.00305549	6.70039e-13		-0.0193141	0.0821272	0.814075	110.631
Cauda equina syndrome	Alcohol intake frequency	rs8614	17	A	C	0.0247806	0.00392537	2.69998e-10		-0.138728	0.109221	0.204027	84.7356
Cauda equina syndrome	Alcohol intake frequency	rs9349379	6	G	A	-0.0193455	0.00308215	3.50002e-10		-0.0613458	0.078476	0.434382	83.4399
Cauda equina syndrome	Alcohol intake frequency	rs9372625	6	A	G	-0.0255579	0.00312467	2.90001e-16		-0.0155347	0.0838133	0.852956	142.595
Cauda equina syndrome	Alcohol intake frequency	rs9403297	6	A	G	0.0188234	0.00313037	1.79999e-09		0.0626336	0.0852873	0.462715	76.6345
Cauda equina syndrome	Alcohol intake frequency	rs9648478	7	A	G	0.0168603	0.00302891	2.59998e-08		-0.0821857	0.0781485	0.292955	65.6969
Cauda equina syndrome	Alcohol intake frequency	rs9814516	3	T	G	-0.0251117	0.00355589	1.59993e-12		0.0748164	0.0941241	0.42669	105.597
Cauda equina syndrome	Alcohol intake frequency	rs9829192	3	T	G	0.0169324	0.00305032	2.80001e-08		-0.143872	0.0786163	0.0672419	65.1721
Cauda equina syndrome	Alcohol intake frequency	rs9891943	17	C	T	0.0198671	0.00364147	4.90004e-08		0.0235289	0.102398	0.818264	65.0604
Cauda equina syndrome	Alcohol intake frequency	rs9906502	17	A	G	0.0237883	0.00396178	1.89998e-09		-0.0248709	0.0999689	0.803526	76.2365
Cervical disk disorders	Alcohol intake frequency	rs1004787	2	A	G	-0.0222262	0.00304518	2.90001e-13		0.0169732	0.0125488	0.176193	113.732
Cervical disk disorders	Alcohol intake frequency	rs10188314	2	T	C	-0.0197869	0.00303605	7.19946e-11		-0.000489107	0.0121663	0.967932	90.2188
Cervical disk disorders	Alcohol intake frequency	rs10792669	11	G	A	0.0174322	0.00304065	9.90011e-09		0.00115147	0.012143	0.924453	70.2518
Cervical disk disorders	Alcohol intake frequency	rs11039429	11	T	C	-0.0235595	0.00303737	8.69961e-15		0.0110132	0.0126068	0.38234	127.29
Cervical disk disorders	Alcohol intake frequency	rs11223617	11	A	G	0.0250908	0.00375381	2.29985e-11		-0.00362631	0.0133234	0.785487	95.2891
Cervical disk disorders	Alcohol intake frequency	rs11700855	21	G	A	-0.029795	0.00523292	1.2e-08		-0.0302873	0.0188587	0.108271	69.5634
Cervical disk disorders	Alcohol intake frequency	rs11750777	5	A	G	-0.020493	0.00372613	3.79997e-08		-0.00212544	0.0169241	0.900059	64.3106
Cervical disk disorders	Alcohol intake frequency	rs11787216	8	T	C	0.0244162	0.00320078	2.39994e-14		0.0175483	0.0126798	0.166372	128.407
Cervical disk disorders	Alcohol intake frequency	rs11940694	4	G	A	-0.0437138	0.00311609	1e-44		0.00361564	0.0127012	0.775897	422.95
Cervical disk disorders	Alcohol intake frequency	rs12153855	6	C	T	0.0294435	0.00493484	2.39999e-09		0.00481379	0.0261161	0.85376	75.3265
Cervical disk disorders	Alcohol intake frequency	rs1228589	3	A	G	0.0210699	0.00352806	2.30001e-09		0.0275615	0.0139939	0.0488911	76.1827
Cervical disk disorders	Alcohol intake frequency	rs1229984	4	C	T	-0.261708	0.00918496	1.39959e-178		0.113149	0.0900253	0.208806	1683.7
Cervical disk disorders	Alcohol intake frequency	rs13102973	4	C	T	-0.0194072	0.00311875	4.90004e-10		-0.00083677	0.0122073	0.945351	82.1669
Cervical disk disorders	Alcohol intake frequency	rs13135092	4	G	A	0.0438341	0.00549884	1.59993e-15		0.0657368	0.0470941	0.162757	135.983
Cervical disk disorders	Alcohol intake frequency	rs13178443	5	T	C	-0.0186516	0.00338983	3.79997e-08		-0.0115128	0.0131597	0.381652	64.3391
Cervical disk disorders	Alcohol intake frequency	rs13390019	2	C	T	0.0296116	0.00449182	4.30031e-11		0.0165006	0.0253659	0.515366	94.1331
Cervical disk disorders	Alcohol intake frequency	rs1421085	16	C	T	0.0199392	0.00308481	1e-10		0.011337	0.0122722	0.355593	88.4972
Cervical disk disorders	Alcohol intake frequency	rs1515590	3	T	C	0.0182446	0.00311623	4.79999e-09		-0.00121442	0.0121963	0.920684	72.7648
Cervical disk disorders	Alcohol intake frequency	rs1666658	11	C	T	0.0179674	0.00309866	6.69993e-09		-0.00660002	0.0124114	0.594886	71.171
Cervical disk disorders	Alcohol intake frequency	rs17662759	2	C	T	0.0301348	0.00546031	3.40001e-08		0.00943577	0.0197593	0.63298	68.1727
Cervical disk disorders	Alcohol intake frequency	rs17690703	17	T	C	0.0250342	0.00343021	2.90001e-13		-0.0220738	0.019014	0.245673	112.269
Cervical disk disorders	Alcohol intake frequency	rs186347	14	T	G	0.0179489	0.00305071	4e-09		0.00957257	0.0122172	0.433316	74.0866
Cervical disk disorders	Alcohol intake frequency	rs1937522	13	G	A	0.0168979	0.00303207	2.5e-08		0.000868496	0.0121455	0.942994	65.8102
Cervical disk disorders	Alcohol intake frequency	rs1991083	2	T	C	-0.0223925	0.00325813	6.29941e-12		0.0200391	0.0140006	0.152345	100.934
Cervical disk disorders	Alcohol intake frequency	rs2159935	4	A	G	-0.0185742	0.00302582	8.30004e-10		0.000417335	0.0122055	0.972724	79.7387
Cervical disk disorders	Alcohol intake frequency	rs2160935	8	T	C	-0.018718	0.00309117	1.40001e-09		-0.0197778	0.0126958	0.119274	77.4833
Cervical disk disorders	Alcohol intake frequency	rs2244598	1	C	T	-0.018378	0.00311907	3.79997e-09		-0.00100616	0.0124546	0.935612	74.6399
Cervical disk disorders	Alcohol intake frequency	rs2411453	16	G	T	-0.0350793	0.00309039	7.29962e-30		0.0136455	0.0121515	0.261463	273.848
Cervical disk disorders	Alcohol intake frequency	rs2535911	14	T	C	-0.0188476	0.00316849	2.69998e-09		-0.00413776	0.0122037	0.734565	75.2017
Cervical disk disorders	Alcohol intake frequency	rs2622167	7	A	G	-0.0191155	0.0030674	4.60002e-10		-0.000386911	0.0130051	0.976266	82.7656
Cervical disk disorders	Alcohol intake frequency	rs262240	3	T	C	-0.017207	0.00303483	1.40001e-08		-0.0114919	0.0124757	0.356974	68.1849
Cervical disk disorders	Alcohol intake frequency	rs2717063	2	A	C	-0.0203704	0.00308457	4.00037e-11		0.00876272	0.0124153	0.480312	93.1242
Cervical disk disorders	Alcohol intake frequency	rs28768122	12	C	T	0.0207	0.00355204	5.60003e-09		0.0267973	0.0142433	0.0599184	72.3796
Cervical disk disorders	Alcohol intake frequency	rs28787109	1	A	G	0.0178107	0.00308461	7.69999e-09		0.0256386	0.0141797	0.0705879	70.653
Cervical disk disorders	Alcohol intake frequency	rs2924321	18	A	G	-0.0195131	0.00305022	1.6e-10		0.0194681	0.0126092	0.122598	87.4859
Cervical disk disorders	Alcohol intake frequency	rs324012	12	T	C	-0.0177932	0.00304357	5e-09		-0.0321198	0.0121715	0.00831649	72.4256
Cervical disk disorders	Alcohol intake frequency	rs34440851	8	T	C	-0.0226831	0.00415058	4.60002e-08		-0.0406006	0.014512	0.00514624	63.0269
Cervical disk disorders	Alcohol intake frequency	rs34473884	10	A	G	-0.0203615	0.00350346	6.19998e-09		-0.022759	0.0144399	0.114997	71.5442
Cervical disk disorders	Alcohol intake frequency	rs34631026	16	T	C	-0.0169128	0.00304832	2.90001e-08		0.0160802	0.0128653	0.211338	65.3648
Cervical disk disorders	Alcohol intake frequency	rs34811474	4	A	G	-0.0201809	0.00359305	1.89998e-08		-0.0155769	0.0145141	0.283171	66.8528
Cervical disk disorders	Alcohol intake frequency	rs35105141	16	T	C	0.026345	0.00308788	1.39991e-17		-0.0151697	0.0125454	0.226593	154.277
Cervical disk disorders	Alcohol intake frequency	rs362307	4	T	C	0.0433047	0.00580219	8.4004e-14		0.0292654	0.0241766	0.226094	119.715
Cervical disk disorders	Alcohol intake frequency	rs4241258	2	T	C	0.0250636	0.00440325	1.29999e-08		0.0144997	0.0203075	0.47522	68.9531
Cervical disk disorders	Alcohol intake frequency	rs4242715	10	A	G	-0.0186543	0.00324831	9.29994e-09		-0.0295737	0.0123303	0.0164638	69.9611
Cervical disk disorders	Alcohol intake frequency	rs4417025	1	A	G	-0.0188379	0.00316516	2.69998e-09		-0.0293469	0.0144378	0.0420891	75.7215
Cervical disk disorders	Alcohol intake frequency	rs4503294	1	T	C	0.0181476	0.00307049	3.40001e-09		-0.00131352	0.0122176	0.914384	74.8454
Cervical disk disorders	Alcohol intake frequency	rs461599	5	C	A	-0.0191888	0.00303977	2.69998e-10		-0.00822091	0.0121113	0.497278	84.6504
Cervical disk disorders	Alcohol intake frequency	rs4726481	7	T	G	0.0217614	0.00310188	2.29985e-12		0.00492823	0.0127592	0.69931	105.169
Cervical disk disorders	Alcohol intake frequency	rs4800487	18	G	A	-0.0289372	0.00304694	2.19989e-21		-0.0411802	0.0121388	0.00069274	192.214
Cervical disk disorders	Alcohol intake frequency	rs489062	10	A	G	0.0166498	0.00305291	4.90004e-08		0.0128264	0.0122656	0.295687	63.0904
Cervical disk disorders	Alcohol intake frequency	rs4916723	5	C	A	0.0239479	0.00309951	1.10002e-14		-0.0166794	0.0121513	0.169863	129.272
Cervical disk disorders	Alcohol intake frequency	rs4940926	18	C	T	-0.0191003	0.00344068	2.80001e-08		-0.012041	0.0153798	0.43368	65.7088
Cervical disk disorders	Alcohol intake frequency	rs4968391	17	T	G	-0.0192695	0.0032265	2.30001e-09		-0.0109893	0.0124286	0.376591	75.3475
Cervical disk disorders	Alcohol intake frequency	rs5022348	18	T	C	0.0202641	0.00357005	1.40001e-08		0.00718353	0.0121703	0.555022	91.6632
Cervical disk disorders	Alcohol intake frequency	rs550942	11	T	C	0.022401	0.00398884	2e-08		-0.0478983	0.0203611	0.0186505	67.3434
Cervical disk disorders	Alcohol intake frequency	rs56194430	5	T	C	0.0225403	0.00407148	3.09999e-08		0.0107076	0.0182968	0.558401	66.0843
Cervical disk disorders	Alcohol intake frequency	rs58905411	12	A	G	-0.0266343	0.00307848	5.10035e-18		-0.00391884	0.0122204	0.748454	158.738
Cervical disk disorders	Alcohol intake frequency	rs6030200	20	A	G	-0.019529	0.00327075	2.39999e-09		0.0106279	0.0123228	0.388436	75.9964
Cervical disk disorders	Alcohol intake frequency	rs61873510	10	T	G	0.0203737	0.00330311	6.90001e-10		-0.00349	0.0133394	0.793606	84.5972
Cervical disk disorders	Alcohol intake frequency	rs62305780	4	G	C	-0.0485216	0.00506585	9.8992e-22		-0.0311154	0.0174328	0.0742814	199.932
Cervical disk disorders	Alcohol intake frequency	rs62339673	4	A	C	0.0182943	0.00315406	6.59994e-09		0.0288911	0.0127744	0.0237192	72.4119
Cervical disk disorders	Alcohol intake frequency	rs62466318	7	T	C	-0.0254919	0.0037742	1.39991e-11		0.0270878	0.0154562	0.0796783	97.1783
Cervical disk disorders	Alcohol intake frequency	rs650558	17	T	C	0.0207362	0.0035079	3.40001e-09		0.0115739	0.0148333	0.435232	74.1475
Cervical disk disorders	Alcohol intake frequency	rs6727281	2	T	C	-0.024322	0.00391964	5.49997e-10		0.00304636	0.0138152	0.825476	82.1525
Cervical disk disorders	Alcohol intake frequency	rs71651683	22	T	C	-0.0704589	0.0127906	3.59998e-08		0.107468	0.0720333	0.135721	64.2694
Cervical disk disorders	Alcohol intake frequency	rs72769229	2	T	A	-0.0231352	0.00419154	3.40001e-08		-0.0127192	0.0187727	0.498064	64.8124
Cervical disk disorders	Alcohol intake frequency	rs72787062	16	A	G	-0.0281947	0.00410324	6.4003e-12		-0.00954138	0.0169522	0.573544	100.193
Cervical disk disorders	Alcohol intake frequency	rs728538	16	G	T	0.0228752	0.00406259	1.79999e-08		0.0280795	0.015463	0.0693841	67.9213
Cervical disk disorders	Alcohol intake frequency	rs7298932	12	G	A	-0.0237214	0.00431166	3.79997e-08		-0.00309356	0.0186204	0.868048	65.565
Cervical disk disorders	Alcohol intake frequency	rs7302200	12	A	G	-0.0184222	0.00319841	8.40001e-09		-0.00698226	0.0132947	0.599451	70.4313
Cervical disk disorders	Alcohol intake frequency	rs73050128	7	A	C	-0.0260048	0.00409088	2.1e-10		-0.0223483	0.0141219	0.113529	85.9548
Cervical disk disorders	Alcohol intake frequency	rs7330939	13	T	C	-0.0213301	0.0034046	3.69999e-10		-0.00615945	0.0128399	0.631431	84.7651
Cervical disk disorders	Alcohol intake frequency	rs7460106	8	C	T	-0.0217112	0.00361927	2e-09		-0.00815096	0.0139024	0.557676	78.516
Cervical disk disorders	Alcohol intake frequency	rs74679146	9	C	T	-0.0320735	0.00575757	2.5e-08		-0.00490429	0.0234275	0.834184	65.6089
Cervical disk disorders	Alcohol intake frequency	rs7514579	1	C	A	0.0196672	0.00359788	4.60002e-08		0.00605101	0.0148953	0.68457	63.8242
Cervical disk disorders	Alcohol intake frequency	rs76082653	3	T	C	0.0464269	0.00668673	3.80014e-12		0.0852969	0.0344335	0.0132437	102.421
Cervical disk disorders	Alcohol intake frequency	rs7610856	3	A	C	-0.023864	0.00307022	7.70016e-15		-0.000996246	0.0124148	0.936041	129.036
Cervical disk disorders	Alcohol intake frequency	rs780094	2	C	T	-0.0509938	0.00310506	1.29987e-60		0.0142902	0.0126819	0.259821	569.92
Cervical disk disorders	Alcohol intake frequency	rs780569	1	A	T	0.0198033	0.00336454	4e-09		0.00168305	0.0143847	0.906858	74.858
Cervical disk disorders	Alcohol intake frequency	rs80292319	15	C	T	-0.0393728	0.00649583	1.40001e-09		-0.0191355	0.0220941	0.386443	77.9569
Cervical disk disorders	Alcohol intake frequency	rs8043563	16	C	G	0.0233654	0.00347125	1.69981e-11		-0.00651757	0.0136433	0.632855	97.8256
Cervical disk disorders	Alcohol intake frequency	rs8083110	18	T	C	-0.0168099	0.00307792	4.70002e-08		-0.00459239	0.0121348	0.705099	63.6049
Cervical disk disorders	Alcohol intake frequency	rs838145	19	A	G	0.0219548	0.00305549	6.70039e-13		0.00514066	0.0127414	0.68661	110.631
Cervical disk disorders	Alcohol intake frequency	rs8614	17	A	C	0.0247806	0.00392537	2.69998e-10		-0.014831	0.0169257	0.380897	84.7356
Cervical disk disorders	Alcohol intake frequency	rs9349379	6	G	A	-0.0193455	0.00308215	3.50002e-10		-0.0403044	0.0121511	0.00091006	83.4399
Cervical disk disorders	Alcohol intake frequency	rs9372625	6	A	G	-0.0255579	0.00312467	2.90001e-16		-0.0193824	0.0130001	0.135975	142.595
Cervical disk disorders	Alcohol intake frequency	rs9403297	6	A	G	0.0188234	0.00313037	1.79999e-09		-0.0129736	0.0131996	0.325669	76.6345
Cervical disk disorders	Alcohol intake frequency	rs9648478	7	A	G	0.0168603	0.00302891	2.59998e-08		-0.00850137	0.0120942	0.482098	65.6969
Cervical disk disorders	Alcohol intake frequency	rs9814516	3	T	G	-0.0251117	0.00355589	1.59993e-12		-0.00240668	0.0146804	0.86978	105.597
Cervical disk disorders	Alcohol intake frequency	rs9829192	3	T	G	0.0169324	0.00305032	2.80001e-08		-0.0147568	0.012195	0.226255	65.1721
Cervical disk disorders	Alcohol intake frequency	rs9891943	17	C	T	0.0198671	0.00364147	4.90004e-08		0.0305541	0.015859	0.0540281	65.0604
Cervical disk disorders	Alcohol intake frequency	rs9906502	17	A	G	0.0237883	0.00396178	1.89998e-09		0.00309287	0.0154042	0.84087	76.2365
Early lumbar disc prolapse, operated	Alcohol intake frequency	rs1004787	2	A	G	-0.0222262	0.00304518	2.90001e-13		0.00760257	0.0153105	0.6195	113.732
Early lumbar disc prolapse, operated	Alcohol intake frequency	rs10188314	2	T	C	-0.0197869	0.00303605	7.19946e-11		-0.0122752	0.0148285	0.407777	90.2188
Early lumbar disc prolapse, operated	Alcohol intake frequency	rs10792669	11	G	A	0.0174322	0.00304065	9.90011e-09		0.0191314	0.0147972	0.196042	70.2518
Early lumbar disc prolapse, operated	Alcohol intake frequency	rs11039429	11	T	C	-0.0235595	0.00303737	8.69961e-15		0.0363754	0.0153828	0.0180455	127.29
Early lumbar disc prolapse, operated	Alcohol intake frequency	rs11223617	11	A	G	0.0250908	0.00375381	2.29985e-11		-0.00532657	0.0162241	0.742675	95.2891
Early lumbar disc prolapse, operated	Alcohol intake frequency	rs11700855	21	G	A	-0.029795	0.00523292	1.2e-08		0.0288728	0.0230565	0.210473	69.5634
Early lumbar disc prolapse, operated	Alcohol intake frequency	rs11750777	5	A	G	-0.020493	0.00372613	3.79997e-08		-0.00953177	0.0206867	0.644965	64.3106
Early lumbar disc prolapse, operated	Alcohol intake frequency	rs11787216	8	T	C	0.0244162	0.00320078	2.39994e-14		0.0116034	0.0154142	0.451589	128.407
Early lumbar disc prolapse, operated	Alcohol intake frequency	rs11940694	4	G	A	-0.0437138	0.00311609	1e-44		-0.00375946	0.0155054	0.808422	422.95
Early lumbar disc prolapse, operated	Alcohol intake frequency	rs12153855	6	C	T	0.0294435	0.00493484	2.39999e-09		0.0797942	0.0310838	0.0102563	75.3265
Early lumbar disc prolapse, operated	Alcohol intake frequency	rs1228589	3	A	G	0.0210699	0.00352806	2.30001e-09		-0.00437152	0.0169859	0.796899	76.1827
Early lumbar disc prolapse, operated	Alcohol intake frequency	rs1229984	4	C	T	-0.261708	0.00918496	1.39959e-178		-0.11782	0.110572	0.286625	1683.7
Early lumbar disc prolapse, operated	Alcohol intake frequency	rs13102973	4	C	T	-0.0194072	0.00311875	4.90004e-10		-0.00757155	0.0148661	0.61053	82.1669
Early lumbar disc prolapse, operated	Alcohol intake frequency	rs13135092	4	G	A	0.0438341	0.00549884	1.59993e-15		-0.0287447	0.0572803	0.615791	135.983
Early lumbar disc prolapse, operated	Alcohol intake frequency	rs13178443	5	T	C	-0.0186516	0.00338983	3.79997e-08		0.02161	0.0160333	0.177718	64.3391
Early lumbar disc prolapse, operated	Alcohol intake frequency	rs13390019	2	C	T	0.0296116	0.00449182	4.30031e-11		-0.00597635	0.0310209	0.847229	94.1331
Early lumbar disc prolapse, operated	Alcohol intake frequency	rs1421085	16	C	T	0.0199392	0.00308481	1e-10		0.0307181	0.0149384	0.0397521	88.4972
Early lumbar disc prolapse, operated	Alcohol intake frequency	rs1515590	3	T	C	0.0182446	0.00311623	4.79999e-09		0.00624005	0.0148216	0.673747	72.7648
Early lumbar disc prolapse, operated	Alcohol intake frequency	rs1666658	11	C	T	0.0179674	0.00309866	6.69993e-09		0.00748102	0.0150782	0.619791	71.171
Early lumbar disc prolapse, operated	Alcohol intake frequency	rs17662759	2	C	T	0.0301348	0.00546031	3.40001e-08		0.00504561	0.0241023	0.834181	68.1727
Early lumbar disc prolapse, operated	Alcohol intake frequency	rs17690703	17	T	C	0.0250342	0.00343021	2.90001e-13		0.0365537	0.0232171	0.115389	112.269
Early lumbar disc prolapse, operated	Alcohol intake frequency	rs186347	14	T	G	0.0179489	0.00305071	4e-09		0.0075449	0.0148882	0.612317	74.0866
Early lumbar disc prolapse, operated	Alcohol intake frequency	rs1937522	13	G	A	0.0168979	0.00303207	2.5e-08		0.00617428	0.0147914	0.676368	65.8102
Early lumbar disc prolapse, operated	Alcohol intake frequency	rs1991083	2	T	C	-0.0223925	0.00325813	6.29941e-12		0.00485561	0.0171181	0.776676	100.934
Early lumbar disc prolapse, operated	Alcohol intake frequency	rs2159935	4	A	G	-0.0185742	0.00302582	8.30004e-10		-0.0105398	0.0148454	0.477724	79.7387
Early lumbar disc prolapse, operated	Alcohol intake frequency	rs2160935	8	T	C	-0.018718	0.00309117	1.40001e-09		0.0193298	0.0154812	0.211811	77.4833
Early lumbar disc prolapse, operated	Alcohol intake frequency	rs2244598	1	C	T	-0.018378	0.00311907	3.79997e-09		-0.0194695	0.0151251	0.198013	74.6399
Early lumbar disc prolapse, operated	Alcohol intake frequency	rs2411453	16	G	T	-0.0350793	0.00309039	7.29962e-30		0.00168819	0.0147882	0.909113	273.848
Early lumbar disc prolapse, operated	Alcohol intake frequency	rs2535911	14	T	C	-0.0188476	0.00316849	2.69998e-09		-0.0221357	0.0148826	0.136922	75.2017
Early lumbar disc prolapse, operated	Alcohol intake frequency	rs2622167	7	A	G	-0.0191155	0.0030674	4.60002e-10		-0.0137509	0.0158713	0.38627	82.7656
Early lumbar disc prolapse, operated	Alcohol intake frequency	rs262240	3	T	C	-0.017207	0.00303483	1.40001e-08		0.0152656	0.0151965	0.315116	68.1849
Early lumbar disc prolapse, operated	Alcohol intake frequency	rs2717063	2	A	C	-0.0203704	0.00308457	4.00037e-11		-0.00482579	0.0151097	0.749435	93.1242
Early lumbar disc prolapse, operated	Alcohol intake frequency	rs28768122	12	C	T	0.0207	0.00355204	5.60003e-09		0.0436418	0.0172988	0.0116418	72.3796
Early lumbar disc prolapse, operated	Alcohol intake frequency	rs28787109	1	A	G	0.0178107	0.00308461	7.69999e-09		-0.0113895	0.0172551	0.50921	70.653
Early lumbar disc prolapse, operated	Alcohol intake frequency	rs2924321	18	A	G	-0.0195131	0.00305022	1.6e-10		-0.0216742	0.0153524	0.158016	87.4859
Early lumbar disc prolapse, operated	Alcohol intake frequency	rs324012	12	T	C	-0.0177932	0.00304357	5e-09		-0.00642931	0.0148295	0.664615	72.4256
Early lumbar disc prolapse, operated	Alcohol intake frequency	rs34440851	8	T	C	-0.0226831	0.00415058	4.60002e-08		-0.00514919	0.017611	0.769992	63.0269
Early lumbar disc prolapse, operated	Alcohol intake frequency	rs34473884	10	A	G	-0.0203615	0.00350346	6.19998e-09		-0.022608	0.0176307	0.199734	71.5442
Early lumbar disc prolapse, operated	Alcohol intake frequency	rs34631026	16	T	C	-0.0169128	0.00304832	2.90001e-08		0.0130908	0.0156949	0.404237	65.3648
Early lumbar disc prolapse, operated	Alcohol intake frequency	rs34811474	4	A	G	-0.0201809	0.00359305	1.89998e-08		-0.0137799	0.0176531	0.435044	66.8528
Early lumbar disc prolapse, operated	Alcohol intake frequency	rs35105141	16	T	C	0.026345	0.00308788	1.39991e-17		0.0299704	0.0152812	0.0498494	154.277
Early lumbar disc prolapse, operated	Alcohol intake frequency	rs362307	4	T	C	0.0433047	0.00580219	8.4004e-14		0.04391	0.0295849	0.137755	119.715
Early lumbar disc prolapse, operated	Alcohol intake frequency	rs4241258	2	T	C	0.0250636	0.00440325	1.29999e-08		-0.00753977	0.0249363	0.762377	68.9531
Early lumbar disc prolapse, operated	Alcohol intake frequency	rs4242715	10	A	G	-0.0186543	0.00324831	9.29994e-09		-0.0202078	0.0150116	0.178256	69.9611
Early lumbar disc prolapse, operated	Alcohol intake frequency	rs4417025	1	A	G	-0.0188379	0.00316516	2.69998e-09		0.00555045	0.0176284	0.75287	75.7215
Early lumbar disc prolapse, operated	Alcohol intake frequency	rs4503294	1	T	C	0.0181476	0.00307049	3.40001e-09		-0.0197586	0.0148565	0.18353	74.8454
Early lumbar disc prolapse, operated	Alcohol intake frequency	rs461599	5	C	A	-0.0191888	0.00303977	2.69998e-10		0.0191886	0.0147537	0.193398	84.6504
Early lumbar disc prolapse, operated	Alcohol intake frequency	rs4726481	7	T	G	0.0217614	0.00310188	2.29985e-12		-0.0167328	0.0155305	0.281296	105.169
Early lumbar disc prolapse, operated	Alcohol intake frequency	rs4800487	18	G	A	-0.0289372	0.00304694	2.19989e-21		-0.0247938	0.0147894	0.0936483	192.214
Early lumbar disc prolapse, operated	Alcohol intake frequency	rs489062	10	A	G	0.0166498	0.00305291	4.90004e-08		0.0116273	0.0149417	0.436465	63.0904
Early lumbar disc prolapse, operated	Alcohol intake frequency	rs4916723	5	C	A	0.0239479	0.00309951	1.10002e-14		0.01169	0.014778	0.428922	129.272
Early lumbar disc prolapse, operated	Alcohol intake frequency	rs4940926	18	C	T	-0.0191003	0.00344068	2.80001e-08		-0.0208853	0.0187647	0.265705	65.7088
Early lumbar disc prolapse, operated	Alcohol intake frequency	rs4968391	17	T	G	-0.0192695	0.0032265	2.30001e-09		-0.0225717	0.0151163	0.135385	75.3475
Early lumbar disc prolapse, operated	Alcohol intake frequency	rs5022348	18	T	C	0.0202641	0.00357005	1.40001e-08		0.0203664	0.014822	0.169421	91.6632
Early lumbar disc prolapse, operated	Alcohol intake frequency	rs550942	11	T	C	0.022401	0.00398884	2e-08		-0.0140789	0.0249679	0.572836	67.3434
Early lumbar disc prolapse, operated	Alcohol intake frequency	rs56194430	5	T	C	0.0225403	0.00407148	3.09999e-08		-0.00575798	0.0222362	0.795676	66.0843
Early lumbar disc prolapse, operated	Alcohol intake frequency	rs58905411	12	A	G	-0.0266343	0.00307848	5.10035e-18		0.0167362	0.0148755	0.260551	158.738
Early lumbar disc prolapse, operated	Alcohol intake frequency	rs6030200	20	A	G	-0.019529	0.00327075	2.39999e-09		-0.01194	0.0150173	0.426567	75.9964
Early lumbar disc prolapse, operated	Alcohol intake frequency	rs61873510	10	T	G	0.0203737	0.00330311	6.90001e-10		0.0073087	0.0162141	0.652161	84.5972
Early lumbar disc prolapse, operated	Alcohol intake frequency	rs62305780	4	G	C	-0.0485216	0.00506585	9.8992e-22		-0.049322	0.0211196	0.0195245	199.932
Early lumbar disc prolapse, operated	Alcohol intake frequency	rs62339673	4	A	C	0.0182943	0.00315406	6.59994e-09		0.00484888	0.0155647	0.755398	72.4119
Early lumbar disc prolapse, operated	Alcohol intake frequency	rs62466318	7	T	C	-0.0254919	0.0037742	1.39991e-11		0.0329381	0.01887	0.0808928	97.1783
Early lumbar disc prolapse, operated	Alcohol intake frequency	rs650558	17	T	C	0.0207362	0.0035079	3.40001e-09		-0.00919997	0.0181142	0.611533	74.1475
Early lumbar disc prolapse, operated	Alcohol intake frequency	rs6727281	2	T	C	-0.024322	0.00391964	5.49997e-10		-0.0250639	0.016788	0.135448	82.1525
Early lumbar disc prolapse, operated	Alcohol intake frequency	rs71651683	22	T	C	-0.0704589	0.0127906	3.59998e-08		0.0832289	0.0863491	0.335113	64.2694
Early lumbar disc prolapse, operated	Alcohol intake frequency	rs72769229	2	T	A	-0.0231352	0.00419154	3.40001e-08		-0.0395695	0.0230046	0.0854201	64.8124
Early lumbar disc prolapse, operated	Alcohol intake frequency	rs72787062	16	A	G	-0.0281947	0.00410324	6.4003e-12		0.00900216	0.0205118	0.66075	100.193
Early lumbar disc prolapse, operated	Alcohol intake frequency	rs728538	16	G	T	0.0228752	0.00406259	1.79999e-08		0.0273995	0.0187433	0.143788	67.9213
Early lumbar disc prolapse, operated	Alcohol intake frequency	rs7298932	12	G	A	-0.0237214	0.00431166	3.79997e-08		0.017866	0.0226138	0.429502	65.565
Early lumbar disc prolapse, operated	Alcohol intake frequency	rs7302200	12	A	G	-0.0184222	0.00319841	8.40001e-09		-0.009985	0.0162406	0.538675	70.4313
Early lumbar disc prolapse, operated	Alcohol intake frequency	rs73050128	7	A	C	-0.0260048	0.00409088	2.1e-10		0.00486668	0.0171126	0.77611	85.9548
Early lumbar disc prolapse, operated	Alcohol intake frequency	rs7330939	13	T	C	-0.0213301	0.0034046	3.69999e-10		-0.0139292	0.0156286	0.372785	84.7651
Early lumbar disc prolapse, operated	Alcohol intake frequency	rs7460106	8	C	T	-0.0217112	0.00361927	2e-09		-0.015514	0.0169602	0.360334	78.516
Early lumbar disc prolapse, operated	Alcohol intake frequency	rs74679146	9	C	T	-0.0320735	0.00575757	2.5e-08		-0.019724	0.0284509	0.488143	65.6089
Early lumbar disc prolapse, operated	Alcohol intake frequency	rs7514579	1	C	A	0.0196672	0.00359788	4.60002e-08		0.000894804	0.0181804	0.960746	63.8242
Early lumbar disc prolapse, operated	Alcohol intake frequency	rs76082653	3	T	C	0.0464269	0.00668673	3.80014e-12		0.100912	0.0422224	0.0168481	102.421
Early lumbar disc prolapse, operated	Alcohol intake frequency	rs7610856	3	A	C	-0.023864	0.00307022	7.70016e-15		-0.01929	0.015107	0.201642	129.036
Early lumbar disc prolapse, operated	Alcohol intake frequency	rs780094	2	C	T	-0.0509938	0.00310506	1.29987e-60		-0.0149319	0.0154025	0.332321	569.92
Early lumbar disc prolapse, operated	Alcohol intake frequency	rs780569	1	A	T	0.0198033	0.00336454	4e-09		-0.0084755	0.0175274	0.628699	74.858
Early lumbar disc prolapse, operated	Alcohol intake frequency	rs80292319	15	C	T	-0.0393728	0.00649583	1.40001e-09		0.0173386	0.0267945	0.51757	77.9569
Early lumbar disc prolapse, operated	Alcohol intake frequency	rs8043563	16	C	G	0.0233654	0.00347125	1.69981e-11		-0.00254857	0.0165814	0.877846	97.8256
Early lumbar disc prolapse, operated	Alcohol intake frequency	rs8083110	18	T	C	-0.0168099	0.00307792	4.70002e-08		0.0193131	0.0147828	0.191397	63.6049
Early lumbar disc prolapse, operated	Alcohol intake frequency	rs838145	19	A	G	0.0219548	0.00305549	6.70039e-13		0.00570005	0.0155629	0.714172	110.631
Early lumbar disc prolapse, operated	Alcohol intake frequency	rs8614	17	A	C	0.0247806	0.00392537	2.69998e-10		0.0471029	0.0205822	0.022107	84.7356
Early lumbar disc prolapse, operated	Alcohol intake frequency	rs9349379	6	G	A	-0.0193455	0.00308215	3.50002e-10		-0.0213639	0.014829	0.149673	83.4399
Early lumbar disc prolapse, operated	Alcohol intake frequency	rs9372625	6	A	G	-0.0255579	0.00312467	2.90001e-16		-0.0197198	0.0158604	0.213744	142.595
Early lumbar disc prolapse, operated	Alcohol intake frequency	rs9403297	6	A	G	0.0188234	0.00313037	1.79999e-09		0.00225822	0.0160912	0.888393	76.6345
Early lumbar disc prolapse, operated	Alcohol intake frequency	rs9648478	7	A	G	0.0168603	0.00302891	2.59998e-08		0.00450686	0.0147384	0.759765	65.6969
Early lumbar disc prolapse, operated	Alcohol intake frequency	rs9814516	3	T	G	-0.0251117	0.00355589	1.59993e-12		-0.024634	0.0178206	0.16687	105.597
Early lumbar disc prolapse, operated	Alcohol intake frequency	rs9829192	3	T	G	0.0169324	0.00305032	2.80001e-08		-0.00499804	0.0148264	0.736039	65.1721
Early lumbar disc prolapse, operated	Alcohol intake frequency	rs9891943	17	C	T	0.0198671	0.00364147	4.90004e-08		0.0264854	0.0193739	0.171605	65.0604
Early lumbar disc prolapse, operated	Alcohol intake frequency	rs9906502	17	A	G	0.0237883	0.00396178	1.89998e-09		-0.0176636	0.0188024	0.347509	76.2365
Infection of intervertebral disc (pyogenic)	Alcohol intake frequency	rs1004787	2	A	G	-0.0222262	0.00304518	2.90001e-13		0.063904	0.0813894	0.432358	113.732
Infection of intervertebral disc (pyogenic)	Alcohol intake frequency	rs10188314	2	T	C	-0.0197869	0.00303605	7.19946e-11		0.0718073	0.0792705	0.365014	90.2188
Infection of intervertebral disc (pyogenic)	Alcohol intake frequency	rs10792669	11	G	A	0.0174322	0.00304065	9.90011e-09		-0.0965717	0.0790417	0.221791	70.2518
Infection of intervertebral disc (pyogenic)	Alcohol intake frequency	rs11039429	11	T	C	-0.0235595	0.00303737	8.69961e-15		0.0256827	0.0821693	0.754616	127.29
Infection of intervertebral disc (pyogenic)	Alcohol intake frequency	rs11223617	11	A	G	0.0250908	0.00375381	2.29985e-11		0.181021	0.0867342	0.0368816	95.2891
Infection of intervertebral disc (pyogenic)	Alcohol intake frequency	rs11700855	21	G	A	-0.029795	0.00523292	1.2e-08		0.241243	0.122925	0.0497027	69.5634
Infection of intervertebral disc (pyogenic)	Alcohol intake frequency	rs11750777	5	A	G	-0.020493	0.00372613	3.79997e-08		-0.045671	0.109548	0.67675	64.3106
Infection of intervertebral disc (pyogenic)	Alcohol intake frequency	rs11787216	8	T	C	0.0244162	0.00320078	2.39994e-14		-0.0831014	0.0820702	0.311268	128.407
Infection of intervertebral disc (pyogenic)	Alcohol intake frequency	rs11940694	4	G	A	-0.0437138	0.00311609	1e-44		0.0192992	0.0825661	0.815185	422.95
Infection of intervertebral disc (pyogenic)	Alcohol intake frequency	rs12153855	6	C	T	0.0294435	0.00493484	2.39999e-09		-0.18794	0.168116	0.2636	75.3265
Infection of intervertebral disc (pyogenic)	Alcohol intake frequency	rs1228589	3	A	G	0.0210699	0.00352806	2.30001e-09		-0.063696	0.0915233	0.486458	76.1827
Infection of intervertebral disc (pyogenic)	Alcohol intake frequency	rs1229984	4	C	T	-0.261708	0.00918496	1.39959e-178		0.249336	0.585146	0.670028	1683.7
Infection of intervertebral disc (pyogenic)	Alcohol intake frequency	rs13102973	4	C	T	-0.0194072	0.00311875	4.90004e-10		0.0087268	0.0796633	0.912769	82.1669
Infection of intervertebral disc (pyogenic)	Alcohol intake frequency	rs13135092	4	G	A	0.0438341	0.00549884	1.59993e-15		-0.111394	0.3028	0.712963	135.983
Infection of intervertebral disc (pyogenic)	Alcohol intake frequency	rs13178443	5	T	C	-0.0186516	0.00338983	3.79997e-08		-0.0485953	0.0857125	0.570744	64.3391
Infection of intervertebral disc (pyogenic)	Alcohol intake frequency	rs13390019	2	C	T	0.0296116	0.00449182	4.30031e-11		0.0185045	0.164204	0.910275	94.1331
Infection of intervertebral disc (pyogenic)	Alcohol intake frequency	rs1421085	16	C	T	0.0199392	0.00308481	1e-10		0.111711	0.0799006	0.162077	88.4972
Infection of intervertebral disc (pyogenic)	Alcohol intake frequency	rs1515590	3	T	C	0.0182446	0.00311623	4.79999e-09		0.0548821	0.0797401	0.491288	72.7648
Infection of intervertebral disc (pyogenic)	Alcohol intake frequency	rs1666658	11	C	T	0.0179674	0.00309866	6.69993e-09		0.0316303	0.080925	0.695902	71.171
Infection of intervertebral disc (pyogenic)	Alcohol intake frequency	rs17662759	2	C	T	0.0301348	0.00546031	3.40001e-08		0.0163994	0.126924	0.897195	68.1727
Infection of intervertebral disc (pyogenic)	Alcohol intake frequency	rs17690703	17	T	C	0.0250342	0.00343021	2.90001e-13		-0.0195193	0.121437	0.872301	112.269
Infection of intervertebral disc (pyogenic)	Alcohol intake frequency	rs186347	14	T	G	0.0179489	0.00305071	4e-09		0.0392129	0.0793724	0.621279	74.0866
Infection of intervertebral disc (pyogenic)	Alcohol intake frequency	rs1937522	13	G	A	0.0168979	0.00303207	2.5e-08		0.0333514	0.0791592	0.673521	65.8102
Infection of intervertebral disc (pyogenic)	Alcohol intake frequency	rs1991083	2	T	C	-0.0223925	0.00325813	6.29941e-12		0.0208028	0.0911772	0.819523	100.934
Infection of intervertebral disc (pyogenic)	Alcohol intake frequency	rs2159935	4	A	G	-0.0185742	0.00302582	8.30004e-10		0.0752901	0.0795131	0.343696	79.7387
Infection of intervertebral disc (pyogenic)	Alcohol intake frequency	rs2160935	8	T	C	-0.018718	0.00309117	1.40001e-09		-0.0609202	0.0827325	0.461517	77.4833
Infection of intervertebral disc (pyogenic)	Alcohol intake frequency	rs2244598	1	C	T	-0.018378	0.00311907	3.79997e-09		0.0100923	0.0811724	0.901053	74.6399
Infection of intervertebral disc (pyogenic)	Alcohol intake frequency	rs2411453	16	G	T	-0.0350793	0.00309039	7.29962e-30		0.0333282	0.0790476	0.673301	273.848
Infection of intervertebral disc (pyogenic)	Alcohol intake frequency	rs2535911	14	T	C	-0.0188476	0.00316849	2.69998e-09		0.090706	0.0793691	0.253106	75.2017
Infection of intervertebral disc (pyogenic)	Alcohol intake frequency	rs2622167	7	A	G	-0.0191155	0.0030674	4.60002e-10		-0.0409092	0.0845165	0.628358	82.7656
Infection of intervertebral disc (pyogenic)	Alcohol intake frequency	rs262240	3	T	C	-0.017207	0.00303483	1.40001e-08		-0.0210182	0.0813388	0.796096	68.1849
Infection of intervertebral disc (pyogenic)	Alcohol intake frequency	rs2717063	2	A	C	-0.0203704	0.00308457	4.00037e-11		-0.0162851	0.0808639	0.840394	93.1242
Infection of intervertebral disc (pyogenic)	Alcohol intake frequency	rs28768122	12	C	T	0.0207	0.00355204	5.60003e-09		-0.0881186	0.0925756	0.34117	72.3796
Infection of intervertebral disc (pyogenic)	Alcohol intake frequency	rs28787109	1	A	G	0.0178107	0.00308461	7.69999e-09		-0.119115	0.0919702	0.195268	70.653
Infection of intervertebral disc (pyogenic)	Alcohol intake frequency	rs2924321	18	A	G	-0.0195131	0.00305022	1.6e-10		-0.208236	0.082027	0.0111286	87.4859
Infection of intervertebral disc (pyogenic)	Alcohol intake frequency	rs324012	12	T	C	-0.0177932	0.00304357	5e-09		-0.0225179	0.0795627	0.777161	72.4256
Infection of intervertebral disc (pyogenic)	Alcohol intake frequency	rs34440851	8	T	C	-0.0226831	0.00415058	4.60002e-08		0.0678799	0.0939842	0.470142	63.0269
Infection of intervertebral disc (pyogenic)	Alcohol intake frequency	rs34473884	10	A	G	-0.0203615	0.00350346	6.19998e-09		-0.00282047	0.093955	0.976052	71.5442
Infection of intervertebral disc (pyogenic)	Alcohol intake frequency	rs34631026	16	T	C	-0.0169128	0.00304832	2.90001e-08		0.024049	0.0835492	0.773467	65.3648
Infection of intervertebral disc (pyogenic)	Alcohol intake frequency	rs34811474	4	A	G	-0.0201809	0.00359305	1.89998e-08		0.0368602	0.0941145	0.695314	66.8528
Infection of intervertebral disc (pyogenic)	Alcohol intake frequency	rs35105141	16	T	C	0.026345	0.00308788	1.39991e-17		0.0900609	0.081655	0.270051	154.277
Infection of intervertebral disc (pyogenic)	Alcohol intake frequency	rs362307	4	T	C	0.0433047	0.00580219	8.4004e-14		0.0809923	0.155704	0.602947	119.715
Infection of intervertebral disc (pyogenic)	Alcohol intake frequency	rs4241258	2	T	C	0.0250636	0.00440325	1.29999e-08		0.0451845	0.131963	0.732049	68.9531
Infection of intervertebral disc (pyogenic)	Alcohol intake frequency	rs4242715	10	A	G	-0.0186543	0.00324831	9.29994e-09		-0.202086	0.0802941	0.0118419	69.9611
Infection of intervertebral disc (pyogenic)	Alcohol intake frequency	rs4417025	1	A	G	-0.0188379	0.00316516	2.69998e-09		0.0352183	0.0935712	0.706635	75.7215
Infection of intervertebral disc (pyogenic)	Alcohol intake frequency	rs4503294	1	T	C	0.0181476	0.00307049	3.40001e-09		0.0142945	0.079911	0.858031	74.8454
Infection of intervertebral disc (pyogenic)	Alcohol intake frequency	rs461599	5	C	A	-0.0191888	0.00303977	2.69998e-10		-0.0458044	0.0786772	0.560444	84.6504
Infection of intervertebral disc (pyogenic)	Alcohol intake frequency	rs4726481	7	T	G	0.0217614	0.00310188	2.29985e-12		0.0388294	0.0831644	0.640572	105.169
Infection of intervertebral disc (pyogenic)	Alcohol intake frequency	rs4800487	18	G	A	-0.0289372	0.00304694	2.19989e-21		-0.109713	0.079122	0.165553	192.214
Infection of intervertebral disc (pyogenic)	Alcohol intake frequency	rs489062	10	A	G	0.0166498	0.00305291	4.90004e-08		0.101316	0.0796251	0.203227	63.0904
Infection of intervertebral disc (pyogenic)	Alcohol intake frequency	rs4916723	5	C	A	0.0239479	0.00309951	1.10002e-14		-0.0674502	0.0788425	0.392271	129.272
Infection of intervertebral disc (pyogenic)	Alcohol intake frequency	rs4940926	18	C	T	-0.0191003	0.00344068	2.80001e-08		-0.0385258	0.0996134	0.698939	65.7088
Infection of intervertebral disc (pyogenic)	Alcohol intake frequency	rs4968391	17	T	G	-0.0192695	0.0032265	2.30001e-09		0.0393936	0.0810845	0.627084	75.3475
Infection of intervertebral disc (pyogenic)	Alcohol intake frequency	rs5022348	18	T	C	0.0202641	0.00357005	1.40001e-08		0.0285021	0.0790669	0.718487	91.6632
Infection of intervertebral disc (pyogenic)	Alcohol intake frequency	rs550942	11	T	C	0.022401	0.00398884	2e-08		-0.188514	0.131819	0.152689	67.3434
Infection of intervertebral disc (pyogenic)	Alcohol intake frequency	rs56194430	5	T	C	0.0225403	0.00407148	3.09999e-08		0.198988	0.118782	0.093888	66.0843
Infection of intervertebral disc (pyogenic)	Alcohol intake frequency	rs58905411	12	A	G	-0.0266343	0.00307848	5.10035e-18		-0.0285977	0.07985	0.720236	158.738
Infection of intervertebral disc (pyogenic)	Alcohol intake frequency	rs6030200	20	A	G	-0.019529	0.00327075	2.39999e-09		-0.11297	0.0803932	0.159958	75.9964
Infection of intervertebral disc (pyogenic)	Alcohol intake frequency	rs61873510	10	T	G	0.0203737	0.00330311	6.90001e-10		0.0992918	0.0862236	0.249501	84.5972
Infection of intervertebral disc (pyogenic)	Alcohol intake frequency	rs62305780	4	G	C	-0.0485216	0.00506585	9.8992e-22		0.0625079	0.113542	0.581957	199.932
Infection of intervertebral disc (pyogenic)	Alcohol intake frequency	rs62339673	4	A	C	0.0182943	0.00315406	6.59994e-09		-0.0648788	0.0831952	0.435486	72.4119
Infection of intervertebral disc (pyogenic)	Alcohol intake frequency	rs62466318	7	T	C	-0.0254919	0.0037742	1.39991e-11		0.0530603	0.0997892	0.594916	97.1783
Infection of intervertebral disc (pyogenic)	Alcohol intake frequency	rs650558	17	T	C	0.0207362	0.0035079	3.40001e-09		0.0382726	0.0966976	0.692255	74.1475
Infection of intervertebral disc (pyogenic)	Alcohol intake frequency	rs6727281	2	T	C	-0.024322	0.00391964	5.49997e-10		0.193203	0.089813	0.0314623	82.1525
Infection of intervertebral disc (pyogenic)	Alcohol intake frequency	rs71651683	22	T	C	-0.0704589	0.0127906	3.59998e-08		-0.0964393	0.477603	0.839976	64.2694
Infection of intervertebral disc (pyogenic)	Alcohol intake frequency	rs72769229	2	T	A	-0.0231352	0.00419154	3.40001e-08		-0.017207	0.12315	0.888878	64.8124
Infection of intervertebral disc (pyogenic)	Alcohol intake frequency	rs72787062	16	A	G	-0.0281947	0.00410324	6.4003e-12		0.0256769	0.111178	0.817351	100.193
Infection of intervertebral disc (pyogenic)	Alcohol intake frequency	rs728538	16	G	T	0.0228752	0.00406259	1.79999e-08		-0.0981022	0.100808	0.330473	67.9213
Infection of intervertebral disc (pyogenic)	Alcohol intake frequency	rs7298932	12	G	A	-0.0237214	0.00431166	3.79997e-08		-0.066532	0.119913	0.579009	65.565
Infection of intervertebral disc (pyogenic)	Alcohol intake frequency	rs7302200	12	A	G	-0.0184222	0.00319841	8.40001e-09		0.00462474	0.0859917	0.957109	70.4313
Infection of intervertebral disc (pyogenic)	Alcohol intake frequency	rs73050128	7	A	C	-0.0260048	0.00409088	2.1e-10		-0.0209558	0.0920865	0.819983	85.9548
Infection of intervertebral disc (pyogenic)	Alcohol intake frequency	rs7330939	13	T	C	-0.0213301	0.0034046	3.69999e-10		-0.0848549	0.0835593	0.309865	84.7651
Infection of intervertebral disc (pyogenic)	Alcohol intake frequency	rs7460106	8	C	T	-0.0217112	0.00361927	2e-09		0.0671965	0.090419	0.45738	78.516
Infection of intervertebral disc (pyogenic)	Alcohol intake frequency	rs74679146	9	C	T	-0.0320735	0.00575757	2.5e-08		0.072993	0.152067	0.631225	65.6089
Infection of intervertebral disc (pyogenic)	Alcohol intake frequency	rs7514579	1	C	A	0.0196672	0.00359788	4.60002e-08		0.143614	0.097199	0.139534	63.8242
Infection of intervertebral disc (pyogenic)	Alcohol intake frequency	rs76082653	3	T	C	0.0464269	0.00668673	3.80014e-12		-0.160072	0.226439	0.479622	102.421
Infection of intervertebral disc (pyogenic)	Alcohol intake frequency	rs7610856	3	A	C	-0.023864	0.00307022	7.70016e-15		-0.100521	0.0806636	0.212698	129.036
Infection of intervertebral disc (pyogenic)	Alcohol intake frequency	rs780094	2	C	T	-0.0509938	0.00310506	1.29987e-60		-0.0102643	0.0824724	0.900953	569.92
Infection of intervertebral disc (pyogenic)	Alcohol intake frequency	rs780569	1	A	T	0.0198033	0.00336454	4e-09		-0.166911	0.0935111	0.0742728	74.858
Infection of intervertebral disc (pyogenic)	Alcohol intake frequency	rs80292319	15	C	T	-0.0393728	0.00649583	1.40001e-09		0.030857	0.143553	0.829805	77.9569
Infection of intervertebral disc (pyogenic)	Alcohol intake frequency	rs8043563	16	C	G	0.0233654	0.00347125	1.69981e-11		0.0328116	0.0889509	0.712223	97.8256
Infection of intervertebral disc (pyogenic)	Alcohol intake frequency	rs8083110	18	T	C	-0.0168099	0.00307792	4.70002e-08		-0.0543016	0.0791256	0.492542	63.6049
Infection of intervertebral disc (pyogenic)	Alcohol intake frequency	rs838145	19	A	G	0.0219548	0.00305549	6.70039e-13		-0.0271293	0.0829085	0.743502	110.631
Infection of intervertebral disc (pyogenic)	Alcohol intake frequency	rs8614	17	A	C	0.0247806	0.00392537	2.69998e-10		0.256335	0.109233	0.0189409	84.7356
Infection of intervertebral disc (pyogenic)	Alcohol intake frequency	rs9349379	6	G	A	-0.0193455	0.00308215	3.50002e-10		-0.0261056	0.0787348	0.740219	83.4399
Infection of intervertebral disc (pyogenic)	Alcohol intake frequency	rs9372625	6	A	G	-0.0255579	0.00312467	2.90001e-16		-0.099703	0.0848795	0.240138	142.595
Infection of intervertebral disc (pyogenic)	Alcohol intake frequency	rs9403297	6	A	G	0.0188234	0.00313037	1.79999e-09		-0.081767	0.0857408	0.340259	76.6345
Infection of intervertebral disc (pyogenic)	Alcohol intake frequency	rs9648478	7	A	G	0.0168603	0.00302891	2.59998e-08		-0.00941174	0.0788722	0.905015	65.6969
Infection of intervertebral disc (pyogenic)	Alcohol intake frequency	rs9814516	3	T	G	-0.0251117	0.00355589	1.59993e-12		-0.0911159	0.0959508	0.34231	105.597
Infection of intervertebral disc (pyogenic)	Alcohol intake frequency	rs9829192	3	T	G	0.0169324	0.00305032	2.80001e-08		-0.00116846	0.0795307	0.988278	65.1721
Infection of intervertebral disc (pyogenic)	Alcohol intake frequency	rs9891943	17	C	T	0.0198671	0.00364147	4.90004e-08		0.0410235	0.103522	0.691899	65.0604
Infection of intervertebral disc (pyogenic)	Alcohol intake frequency	rs9906502	17	A	G	0.0237883	0.00396178	1.89998e-09		-0.0963542	0.0999436	0.335003	76.2365
interverbal disk disorder	Alcohol intake frequency	rs1004787	2	A	G	-0.0222262	0.00304518	2.90001e-13		0.0118405	0.00781895	0.129942	113.732
interverbal disk disorder	Alcohol intake frequency	rs10188314	2	T	C	-0.0197869	0.00303605	7.19946e-11		-0.00789798	0.00757244	0.296953	90.2188
interverbal disk disorder	Alcohol intake frequency	rs10792669	11	G	A	0.0174322	0.00304065	9.90011e-09		0.00317082	0.00755765	0.674814	70.2518
interverbal disk disorder	Alcohol intake frequency	rs11039429	11	T	C	-0.0235595	0.00303737	8.69961e-15		0.00919539	0.00784348	0.241052	127.29
interverbal disk disorder	Alcohol intake frequency	rs11223617	11	A	G	0.0250908	0.00375381	2.29985e-11		-0.00610309	0.00829322	0.461783	95.2891
interverbal disk disorder	Alcohol intake frequency	rs11700855	21	G	A	-0.029795	0.00523292	1.2e-08		0.0115786	0.0117161	0.323021	69.5634
interverbal disk disorder	Alcohol intake frequency	rs11750777	5	A	G	-0.020493	0.00372613	3.79997e-08		-0.0180295	0.0105442	0.0872851	64.3106
interverbal disk disorder	Alcohol intake frequency	rs11787216	8	T	C	0.0244162	0.00320078	2.39994e-14		0.0160172	0.00788296	0.0421667	128.407
interverbal disk disorder	Alcohol intake frequency	rs11940694	4	G	A	-0.0437138	0.00311609	1e-44		-0.0100973	0.00790206	0.201318	422.95
interverbal disk disorder	Alcohol intake frequency	rs12153855	6	C	T	0.0294435	0.00493484	2.39999e-09		0.0446227	0.0160014	0.00529249	75.3265
interverbal disk disorder	Alcohol intake frequency	rs1228589	3	A	G	0.0210699	0.00352806	2.30001e-09		0.0206675	0.00870493	0.0175853	76.1827
interverbal disk disorder	Alcohol intake frequency	rs1229984	4	C	T	-0.261708	0.00918496	1.39959e-178		-0.0330061	0.0554384	0.551598	1683.7
interverbal disk disorder	Alcohol intake frequency	rs13102973	4	C	T	-0.0194072	0.00311875	4.90004e-10		-0.0068941	0.0076023	0.364489	82.1669
interverbal disk disorder	Alcohol intake frequency	rs13135092	4	G	A	0.0438341	0.00549884	1.59993e-15		-0.00495693	0.0293726	0.865985	135.983
interverbal disk disorder	Alcohol intake frequency	rs13178443	5	T	C	-0.0186516	0.00338983	3.79997e-08		-0.00247758	0.00818592	0.762146	64.3391
interverbal disk disorder	Alcohol intake frequency	rs13390019	2	C	T	0.0296116	0.00449182	4.30031e-11		-0.00595446	0.0157935	0.70616	94.1331
interverbal disk disorder	Alcohol intake frequency	rs1421085	16	C	T	0.0199392	0.00308481	1e-10		0.0236527	0.00763377	0.00194549	88.4972
interverbal disk disorder	Alcohol intake frequency	rs1515590	3	T	C	0.0182446	0.00311623	4.79999e-09		0.000593559	0.007581	0.937593	72.7648
interverbal disk disorder	Alcohol intake frequency	rs1666658	11	C	T	0.0179674	0.00309866	6.69993e-09		0.00738466	0.00772233	0.338935	71.171
interverbal disk disorder	Alcohol intake frequency	rs17662759	2	C	T	0.0301348	0.00546031	3.40001e-08		0.0188331	0.0122947	0.125569	68.1727
interverbal disk disorder	Alcohol intake frequency	rs17690703	17	T	C	0.0250342	0.00343021	2.90001e-13		0.0302604	0.0118115	0.010409	112.269
interverbal disk disorder	Alcohol intake frequency	rs186347	14	T	G	0.0179489	0.00305071	4e-09		0.00537987	0.0075977	0.478888	74.0866
interverbal disk disorder	Alcohol intake frequency	rs1937522	13	G	A	0.0168979	0.00303207	2.5e-08		0.0168159	0.00756341	0.0261939	65.8102
interverbal disk disorder	Alcohol intake frequency	rs1991083	2	T	C	-0.0223925	0.00325813	6.29941e-12		0.00959722	0.00871489	0.27079	100.934
interverbal disk disorder	Alcohol intake frequency	rs2159935	4	A	G	-0.0185742	0.00302582	8.30004e-10		0.000874212	0.00759018	0.908305	79.7387
interverbal disk disorder	Alcohol intake frequency	rs2160935	8	T	C	-0.018718	0.00309117	1.40001e-09		-0.0101543	0.00789933	0.19863	77.4833
interverbal disk disorder	Alcohol intake frequency	rs2244598	1	C	T	-0.018378	0.00311907	3.79997e-09		-0.00352466	0.00773964	0.64882	74.6399
interverbal disk disorder	Alcohol intake frequency	rs2411453	16	G	T	-0.0350793	0.00309039	7.29962e-30		0.0164346	0.00756665	0.0298573	273.848
interverbal disk disorder	Alcohol intake frequency	rs2535911	14	T	C	-0.0188476	0.00316849	2.69998e-09		-0.00905966	0.00760534	0.233566	75.2017
interverbal disk disorder	Alcohol intake frequency	rs2622167	7	A	G	-0.0191155	0.0030674	4.60002e-10		-0.00994485	0.00809366	0.219177	82.7656
interverbal disk disorder	Alcohol intake frequency	rs262240	3	T	C	-0.017207	0.00303483	1.40001e-08		-0.00114401	0.00776335	0.882848	68.1849
interverbal disk disorder	Alcohol intake frequency	rs2717063	2	A	C	-0.0203704	0.00308457	4.00037e-11		0.00794608	0.00773249	0.304128	93.1242
interverbal disk disorder	Alcohol intake frequency	rs28787109	1	A	G	0.0178107	0.00308461	7.69999e-09		0.0122779	0.00881669	0.163749	70.653
interverbal disk disorder	Alcohol intake frequency	rs2924321	18	A	G	-0.0195131	0.00305022	1.6e-10		0.00138568	0.00784691	0.859831	87.4859
interverbal disk disorder	Alcohol intake frequency	rs324012	12	T	C	-0.0177932	0.00304357	5e-09		-0.00653647	0.00757562	0.388232	72.4256
interverbal disk disorder	Alcohol intake frequency	rs34440851	8	T	C	-0.0226831	0.00415058	4.60002e-08		-0.00276743	0.0089745	0.757804	63.0269
interverbal disk disorder	Alcohol intake frequency	rs34473884	10	A	G	-0.0203615	0.00350346	6.19998e-09		-0.0260323	0.00901686	0.00388848	71.5442
interverbal disk disorder	Alcohol intake frequency	rs34631026	16	T	C	-0.0169128	0.00304832	2.90001e-08		0.0229263	0.00799296	0.00412667	65.3648
interverbal disk disorder	Alcohol intake frequency	rs34811474	4	A	G	-0.0201809	0.00359305	1.89998e-08		-0.00602799	0.00902192	0.504038	66.8528
interverbal disk disorder	Alcohol intake frequency	rs35105141	16	T	C	0.026345	0.00308788	1.39991e-17		0.0272847	0.00779216	0.000462541	154.277
interverbal disk disorder	Alcohol intake frequency	rs362307	4	T	C	0.0433047	0.00580219	8.4004e-14		0.0258979	0.0150409	0.0851001	119.715
interverbal disk disorder	Alcohol intake frequency	rs4241258	2	T	C	0.0250636	0.00440325	1.29999e-08		0.00734951	0.0126504	0.561261	68.9531
interverbal disk disorder	Alcohol intake frequency	rs4242715	10	A	G	-0.0186543	0.00324831	9.29994e-09		-0.0165671	0.0076737	0.0308546	69.9611
interverbal disk disorder	Alcohol intake frequency	rs4417025	1	A	G	-0.0188379	0.00316516	2.69998e-09		-0.00760846	0.00898939	0.397339	75.7215
interverbal disk disorder	Alcohol intake frequency	rs4503294	1	T	C	0.0181476	0.00307049	3.40001e-09		-0.00625235	0.00760458	0.410973	74.8454
interverbal disk disorder	Alcohol intake frequency	rs461599	5	C	A	-0.0191888	0.00303977	2.69998e-10		-0.00280586	0.00753992	0.709793	84.6504
interverbal disk disorder	Alcohol intake frequency	rs4726481	7	T	G	0.0217614	0.00310188	2.29985e-12		-0.00622061	0.00793943	0.433329	105.169
interverbal disk disorder	Alcohol intake frequency	rs4800487	18	G	A	-0.0289372	0.00304694	2.19989e-21		-0.0243674	0.00755929	0.00126637	192.214
interverbal disk disorder	Alcohol intake frequency	rs489062	10	A	G	0.0166498	0.00305291	4.90004e-08		0.0128042	0.00762585	0.0931408	63.0904
interverbal disk disorder	Alcohol intake frequency	rs4916723	5	C	A	0.0239479	0.00309951	1.10002e-14		-0.0025514	0.0075561	0.735619	129.272
interverbal disk disorder	Alcohol intake frequency	rs4940926	18	C	T	-0.0191003	0.00344068	2.80001e-08		-0.00470821	0.00956963	0.622723	65.7088
interverbal disk disorder	Alcohol intake frequency	rs4968391	17	T	G	-0.0192695	0.0032265	2.30001e-09		-0.00477814	0.00772696	0.53633	75.3475
interverbal disk disorder	Alcohol intake frequency	rs5022348	18	T	C	0.0202641	0.00357005	1.40001e-08		0.00743876	0.00757699	0.32622	91.6632
interverbal disk disorder	Alcohol intake frequency	rs550942	11	T	C	0.022401	0.00398884	2e-08		-0.0017565	0.0127004	0.890001	67.3434
interverbal disk disorder	Alcohol intake frequency	rs56194430	5	T	C	0.0225403	0.00407148	3.09999e-08		-0.0232821	0.0113967	0.0410648	66.0843
interverbal disk disorder	Alcohol intake frequency	rs58905411	12	A	G	-0.0266343	0.00307848	5.10035e-18		-0.0114989	0.00760215	0.130385	158.738
interverbal disk disorder	Alcohol intake frequency	rs6030200	20	A	G	-0.019529	0.00327075	2.39999e-09		0.00243313	0.0076786	0.751341	75.9964
interverbal disk disorder	Alcohol intake frequency	rs61873510	10	T	G	0.0203737	0.00330311	6.90001e-10		-0.0083243	0.0082981	0.315785	84.5972
interverbal disk disorder	Alcohol intake frequency	rs62305780	4	G	C	-0.0485216	0.00506585	9.8992e-22		-0.0425334	0.0109041	9.59202e-05	199.932
interverbal disk disorder	Alcohol intake frequency	rs62339673	4	A	C	0.0182943	0.00315406	6.59994e-09		0.0144375	0.00794144	0.0690653	72.4119
interverbal disk disorder	Alcohol intake frequency	rs62466318	7	T	C	-0.0254919	0.0037742	1.39991e-11		0.0131747	0.00961801	0.170751	97.1783
interverbal disk disorder	Alcohol intake frequency	rs650558	17	T	C	0.0207362	0.0035079	3.40001e-09		-0.00420073	0.00923518	0.649208	74.1475
interverbal disk disorder	Alcohol intake frequency	rs6727281	2	T	C	-0.024322	0.00391964	5.49997e-10		0.00410704	0.00859668	0.63283	82.1525
interverbal disk disorder	Alcohol intake frequency	rs71651683	22	T	C	-0.0704589	0.0127906	3.59998e-08		0.0524395	0.044587	0.239549	64.2694
interverbal disk disorder	Alcohol intake frequency	rs72769229	2	T	A	-0.0231352	0.00419154	3.40001e-08		-0.0100213	0.0116976	0.391613	64.8124
interverbal disk disorder	Alcohol intake frequency	rs72787062	16	A	G	-0.0281947	0.00410324	6.4003e-12		0.00704081	0.0105342	0.503891	100.193
interverbal disk disorder	Alcohol intake frequency	rs728538	16	G	T	0.0228752	0.00406259	1.79999e-08		0.0251166	0.00956455	0.00863933	67.9213
interverbal disk disorder	Alcohol intake frequency	rs7298932	12	G	A	-0.0237214	0.00431166	3.79997e-08		0.00868211	0.0115632	0.452751	65.565
interverbal disk disorder	Alcohol intake frequency	rs7302200	12	A	G	-0.0184222	0.00319841	8.40001e-09		-1.61051e-05	0.00828298	0.998449	70.4313
interverbal disk disorder	Alcohol intake frequency	rs73050128	7	A	C	-0.0260048	0.00409088	2.1e-10		-0.0112519	0.00876737	0.199357	85.9548
interverbal disk disorder	Alcohol intake frequency	rs7330939	13	T	C	-0.0213301	0.0034046	3.69999e-10		-0.000641132	0.00799401	0.936077	84.7651
interverbal disk disorder	Alcohol intake frequency	rs7460106	8	C	T	-0.0217112	0.00361927	2e-09		-0.00744048	0.00866375	0.390448	78.516
interverbal disk disorder	Alcohol intake frequency	rs74679146	9	C	T	-0.0320735	0.00575757	2.5e-08		0.00278658	0.014591	0.848542	65.6089
interverbal disk disorder	Alcohol intake frequency	rs7514579	1	C	A	0.0196672	0.00359788	4.60002e-08		-0.0267613	0.00930496	0.00402708	63.8242
interverbal disk disorder	Alcohol intake frequency	rs76082653	3	T	C	0.0464269	0.00668673	3.80014e-12		0.0524508	0.0214427	0.0144414	102.421
interverbal disk disorder	Alcohol intake frequency	rs7610856	3	A	C	-0.023864	0.00307022	7.70016e-15		-0.00117103	0.00772668	0.879537	129.036
interverbal disk disorder	Alcohol intake frequency	rs780094	2	C	T	-0.0509938	0.00310506	1.29987e-60		-0.0048398	0.00788122	0.539154	569.92
interverbal disk disorder	Alcohol intake frequency	rs780569	1	A	T	0.0198033	0.00336454	4e-09		0.00674263	0.0089567	0.451568	74.858
interverbal disk disorder	Alcohol intake frequency	rs80292319	15	C	T	-0.0393728	0.00649583	1.40001e-09		-0.0125133	0.0137346	0.362254	77.9569
interverbal disk disorder	Alcohol intake frequency	rs8043563	16	C	G	0.0233654	0.00347125	1.69981e-11		-0.0168112	0.00847502	0.0472988	97.8256
interverbal disk disorder	Alcohol intake frequency	rs8083110	18	T	C	-0.0168099	0.00307792	4.70002e-08		0.000423348	0.00755047	0.955287	63.6049
interverbal disk disorder	Alcohol intake frequency	rs838145	19	A	G	0.0219548	0.00305549	6.70039e-13		-0.00276338	0.00793428	0.727627	110.631
interverbal disk disorder	Alcohol intake frequency	rs8614	17	A	C	0.0247806	0.00392537	2.69998e-10		0.00876774	0.0105263	0.404882	84.7356
interverbal disk disorder	Alcohol intake frequency	rs9349379	6	G	A	-0.0193455	0.00308215	3.50002e-10		-0.00619375	0.00756159	0.412726	83.4399
interverbal disk disorder	Alcohol intake frequency	rs9372625	6	A	G	-0.0255579	0.00312467	2.90001e-16		-0.00608963	0.00808895	0.45155	142.595
interverbal disk disorder	Alcohol intake frequency	rs9403297	6	A	G	0.0188234	0.00313037	1.79999e-09		-0.00238575	0.00821465	0.771489	76.6345
interverbal disk disorder	Alcohol intake frequency	rs9648478	7	A	G	0.0168603	0.00302891	2.59998e-08		-0.0132481	0.00752993	0.0785109	65.6969
interverbal disk disorder	Alcohol intake frequency	rs9814516	3	T	G	-0.0251117	0.00355589	1.59993e-12		-0.0103088	0.00913346	0.259031	105.597
interverbal disk disorder	Alcohol intake frequency	rs9829192	3	T	G	0.0169324	0.00305032	2.80001e-08		-0.00830777	0.00758862	0.273619	65.1721
interverbal disk disorder	Alcohol intake frequency	rs9891943	17	C	T	0.0198671	0.00364147	4.90004e-08		0.035922	0.00982305	0.000255276	65.0604
interverbal disk disorder	Alcohol intake frequency	rs9906502	17	A	G	0.0237883	0.00396178	1.89998e-09		-0.00849817	0.0095974	0.375906	76.2365
Kissing spine	Alcohol intake frequency	rs1004787	2	A	G	-0.0222262	0.00304518	2.90001e-13		-0.0303291	0.192299	0.874679	113.732
Kissing spine	Alcohol intake frequency	rs10188314	2	T	C	-0.0197869	0.00303605	7.19946e-11		0.0295235	0.1862	0.874017	90.2188
Kissing spine	Alcohol intake frequency	rs10792669	11	G	A	0.0174322	0.00304065	9.90011e-09		-0.314607	0.184488	0.0881394	70.2518
Kissing spine	Alcohol intake frequency	rs11039429	11	T	C	-0.0235595	0.00303737	8.69961e-15		0.00748022	0.192421	0.968991	127.29
Kissing spine	Alcohol intake frequency	rs11223617	11	A	G	0.0250908	0.00375381	2.29985e-11		-0.100316	0.204365	0.623521	95.2891
Kissing spine	Alcohol intake frequency	rs11700855	21	G	A	-0.029795	0.00523292	1.2e-08		-0.465288	0.290175	0.10883	69.5634
Kissing spine	Alcohol intake frequency	rs11750777	5	A	G	-0.020493	0.00372613	3.79997e-08		0.0677146	0.261997	0.796055	64.3106
Kissing spine	Alcohol intake frequency	rs11787216	8	T	C	0.0244162	0.00320078	2.39994e-14		0.120724	0.194307	0.534397	128.407
Kissing spine	Alcohol intake frequency	rs11940694	4	G	A	-0.0437138	0.00311609	1e-44		0.0282376	0.195094	0.884917	422.95
Kissing spine	Alcohol intake frequency	rs12153855	6	C	T	0.0294435	0.00493484	2.39999e-09		-0.243161	0.40328	0.546538	75.3265
Kissing spine	Alcohol intake frequency	rs1228589	3	A	G	0.0210699	0.00352806	2.30001e-09		0.17852	0.213913	0.403973	76.1827
Kissing spine	Alcohol intake frequency	rs1229984	4	C	T	-0.261708	0.00918496	1.39959e-178		1.04348	1.37421	0.447656	1683.7
Kissing spine	Alcohol intake frequency	rs13102973	4	C	T	-0.0194072	0.00311875	4.90004e-10		-0.138963	0.187097	0.457644	82.1669
Kissing spine	Alcohol intake frequency	rs13135092	4	G	A	0.0438341	0.00549884	1.59993e-15		0.0303216	0.725554	0.966665	135.983
Kissing spine	Alcohol intake frequency	rs13178443	5	T	C	-0.0186516	0.00338983	3.79997e-08		0.233859	0.199506	0.24112	64.3391
Kissing spine	Alcohol intake frequency	rs13390019	2	C	T	0.0296116	0.00449182	4.30031e-11		-0.151947	0.391446	0.697892	94.1331
Kissing spine	Alcohol intake frequency	rs1421085	16	C	T	0.0199392	0.00308481	1e-10		-0.103961	0.189253	0.582785	88.4972
Kissing spine	Alcohol intake frequency	rs1515590	3	T	C	0.0182446	0.00311623	4.79999e-09		0.237005	0.185359	0.201027	72.7648
Kissing spine	Alcohol intake frequency	rs1666658	11	C	T	0.0179674	0.00309866	6.69993e-09		0.0629126	0.190486	0.741192	71.171
Kissing spine	Alcohol intake frequency	rs17662759	2	C	T	0.0301348	0.00546031	3.40001e-08		0.520889	0.301409	0.0839557	68.1727
Kissing spine	Alcohol intake frequency	rs17690703	17	T	C	0.0250342	0.00343021	2.90001e-13		-0.0684962	0.289422	0.812917	112.269
Kissing spine	Alcohol intake frequency	rs186347	14	T	G	0.0179489	0.00305071	4e-09		0.212579	0.18622	0.253642	74.0866
Kissing spine	Alcohol intake frequency	rs1937522	13	G	A	0.0168979	0.00303207	2.5e-08		-0.174548	0.185537	0.346823	65.8102
Kissing spine	Alcohol intake frequency	rs1991083	2	T	C	-0.0223925	0.00325813	6.29941e-12		0.306348	0.214523	0.15328	100.934
Kissing spine	Alcohol intake frequency	rs2159935	4	A	G	-0.0185742	0.00302582	8.30004e-10		0.0690414	0.187316	0.71244	79.7387
Kissing spine	Alcohol intake frequency	rs2160935	8	T	C	-0.018718	0.00309117	1.40001e-09		0.116633	0.19594	0.551677	77.4833
Kissing spine	Alcohol intake frequency	rs2244598	1	C	T	-0.018378	0.00311907	3.79997e-09		-0.0891245	0.190968	0.640715	74.6399
Kissing spine	Alcohol intake frequency	rs2411453	16	G	T	-0.0350793	0.00309039	7.29962e-30		0.282616	0.1859	0.128446	273.848
Kissing spine	Alcohol intake frequency	rs2535911	14	T	C	-0.0188476	0.00316849	2.69998e-09		-0.103271	0.187073	0.580925	75.2017
Kissing spine	Alcohol intake frequency	rs2622167	7	A	G	-0.0191155	0.0030674	4.60002e-10		0.13157	0.199134	0.508799	82.7656
Kissing spine	Alcohol intake frequency	rs262240	3	T	C	-0.017207	0.00303483	1.40001e-08		-0.110185	0.191142	0.564308	68.1849
Kissing spine	Alcohol intake frequency	rs2717063	2	A	C	-0.0203704	0.00308457	4.00037e-11		0.24617	0.189814	0.194666	93.1242
Kissing spine	Alcohol intake frequency	rs28768122	12	C	T	0.0207	0.00355204	5.60003e-09		-0.400021	0.174522	0.0219003	72.3796
Kissing spine	Alcohol intake frequency	rs28787109	1	A	G	0.0178107	0.00308461	7.69999e-09		-0.0945134	0.217246	0.663523	70.653
Kissing spine	Alcohol intake frequency	rs2924321	18	A	G	-0.0195131	0.00305022	1.6e-10		-0.240463	0.192919	0.212599	87.4859
Kissing spine	Alcohol intake frequency	rs324012	12	T	C	-0.0177932	0.00304357	5e-09		-0.0982787	0.185466	0.596179	72.4256
Kissing spine	Alcohol intake frequency	rs34440851	8	T	C	-0.0226831	0.00415058	4.60002e-08		0.11021	0.220308	0.616897	63.0269
Kissing spine	Alcohol intake frequency	rs34473884	10	A	G	-0.0203615	0.00350346	6.19998e-09		-0.131045	0.221448	0.554008	71.5442
Kissing spine	Alcohol intake frequency	rs34631026	16	T	C	-0.0169128	0.00304832	2.90001e-08		0.0928716	0.196979	0.637297	65.3648
Kissing spine	Alcohol intake frequency	rs34811474	4	A	G	-0.0201809	0.00359305	1.89998e-08		-0.118524	0.223174	0.59536	66.8528
Kissing spine	Alcohol intake frequency	rs35105141	16	T	C	0.026345	0.00308788	1.39991e-17		0.156379	0.192066	0.415533	154.277
Kissing spine	Alcohol intake frequency	rs362307	4	T	C	0.0433047	0.00580219	8.4004e-14		-0.240757	0.371775	0.517252	119.715
Kissing spine	Alcohol intake frequency	rs4241258	2	T	C	0.0250636	0.00440325	1.29999e-08		0.627206	0.313697	0.0455649	68.9531
Kissing spine	Alcohol intake frequency	rs4242715	10	A	G	-0.0186543	0.00324831	9.29994e-09		0.0417683	0.188391	0.824539	69.9611
Kissing spine	Alcohol intake frequency	rs4417025	1	A	G	-0.0188379	0.00316516	2.69998e-09		-0.223206	0.222291	0.315322	75.7215
Kissing spine	Alcohol intake frequency	rs4503294	1	T	C	0.0181476	0.00307049	3.40001e-09		0.149943	0.187026	0.422713	74.8454
Kissing spine	Alcohol intake frequency	rs461599	5	C	A	-0.0191888	0.00303977	2.69998e-10		-0.374658	0.186117	0.0441113	84.6504
Kissing spine	Alcohol intake frequency	rs4726481	7	T	G	0.0217614	0.00310188	2.29985e-12		-0.152999	0.195785	0.43453	105.169
Kissing spine	Alcohol intake frequency	rs4800487	18	G	A	-0.0289372	0.00304694	2.19989e-21		0.120974	0.185617	0.514572	192.214
Kissing spine	Alcohol intake frequency	rs489062	10	A	G	0.0166498	0.00305291	4.90004e-08		0.115893	0.188618	0.538928	63.0904
Kissing spine	Alcohol intake frequency	rs4916723	5	C	A	0.0239479	0.00309951	1.10002e-14		0.088379	0.185946	0.634577	129.272
Kissing spine	Alcohol intake frequency	rs4940926	18	C	T	-0.0191003	0.00344068	2.80001e-08		0.44589	0.236325	0.0591916	65.7088
Kissing spine	Alcohol intake frequency	rs4968391	17	T	G	-0.0192695	0.0032265	2.30001e-09		-0.0788189	0.191526	0.680683	75.3475
Kissing spine	Alcohol intake frequency	rs5022348	18	T	C	0.0202641	0.00357005	1.40001e-08		-0.221525	0.186567	0.23508	91.6632
Kissing spine	Alcohol intake frequency	rs550942	11	T	C	0.022401	0.00398884	2e-08		0.34214	0.308766	0.267823	67.3434
Kissing spine	Alcohol intake frequency	rs56194430	5	T	C	0.0225403	0.00407148	3.09999e-08		0.547204	0.208428	0.00865506	66.0843
Kissing spine	Alcohol intake frequency	rs58905411	12	A	G	-0.0266343	0.00307848	5.10035e-18		0.0622225	0.187192	0.739588	158.738
Kissing spine	Alcohol intake frequency	rs6030200	20	A	G	-0.019529	0.00327075	2.39999e-09		0.0410338	0.18881	0.827952	75.9964
Kissing spine	Alcohol intake frequency	rs61873510	10	T	G	0.0203737	0.00330311	6.90001e-10		-0.189529	0.204525	0.354093	84.5972
Kissing spine	Alcohol intake frequency	rs62305780	4	G	C	-0.0485216	0.00506585	9.8992e-22		0.0382316	0.263486	0.884633	199.932
Kissing spine	Alcohol intake frequency	rs62339673	4	A	C	0.0182943	0.00315406	6.59994e-09		0.206766	0.195127	0.289306	72.4119
Kissing spine	Alcohol intake frequency	rs62466318	7	T	C	-0.0254919	0.0037742	1.39991e-11		0.0066839	0.238773	0.977668	97.1783
Kissing spine	Alcohol intake frequency	rs650558	17	T	C	0.0207362	0.0035079	3.40001e-09		0.0174399	0.226045	0.938502	74.1475
Kissing spine	Alcohol intake frequency	rs6727281	2	T	C	-0.024322	0.00391964	5.49997e-10		0.0827394	0.212805	0.697423	82.1525
Kissing spine	Alcohol intake frequency	rs71651683	22	T	C	-0.0704589	0.0127906	3.59998e-08		0.292487	1.13585	0.796788	64.2694
Kissing spine	Alcohol intake frequency	rs72769229	2	T	A	-0.0231352	0.00419154	3.40001e-08		0.128889	0.288947	0.65555	64.8124
Kissing spine	Alcohol intake frequency	rs72787062	16	A	G	-0.0281947	0.00410324	6.4003e-12		-0.322904	0.263593	0.22057	100.193
Kissing spine	Alcohol intake frequency	rs728538	16	G	T	0.0228752	0.00406259	1.79999e-08		0.0589014	0.237132	0.803832	67.9213
Kissing spine	Alcohol intake frequency	rs7298932	12	G	A	-0.0237214	0.00431166	3.79997e-08		-0.462133	0.282863	0.102307	65.565
Kissing spine	Alcohol intake frequency	rs7302200	12	A	G	-0.0184222	0.00319841	8.40001e-09		-0.16917	0.204576	0.408275	70.4313
Kissing spine	Alcohol intake frequency	rs73050128	7	A	C	-0.0260048	0.00409088	2.1e-10		-0.049686	0.215438	0.817604	85.9548
Kissing spine	Alcohol intake frequency	rs7330939	13	T	C	-0.0213301	0.0034046	3.69999e-10		0.296525	0.196936	0.132147	84.7651
Kissing spine	Alcohol intake frequency	rs7460106	8	C	T	-0.0217112	0.00361927	2e-09		0.13349	0.212877	0.530611	78.516
Kissing spine	Alcohol intake frequency	rs74679146	9	C	T	-0.0320735	0.00575757	2.5e-08		0.0819223	0.360716	0.820338	65.6089
Kissing spine	Alcohol intake frequency	rs7514579	1	C	A	0.0196672	0.00359788	4.60002e-08		-0.533745	0.227986	0.0192252	63.8242
Kissing spine	Alcohol intake frequency	rs76082653	3	T	C	0.0464269	0.00668673	3.80014e-12		-0.434938	0.546203	0.425861	102.421
Kissing spine	Alcohol intake frequency	rs7610856	3	A	C	-0.023864	0.00307022	7.70016e-15		0.241749	0.190205	0.203733	129.036
Kissing spine	Alcohol intake frequency	rs780094	2	C	T	-0.0509938	0.00310506	1.29987e-60		-0.216151	0.194211	0.265724	569.92
Kissing spine	Alcohol intake frequency	rs780569	1	A	T	0.0198033	0.00336454	4e-09		0.242486	0.21966	0.26963	74.858
Kissing spine	Alcohol intake frequency	rs80292319	15	C	T	-0.0393728	0.00649583	1.40001e-09		-0.534684	0.336974	0.112576	77.9569
Kissing spine	Alcohol intake frequency	rs8043563	16	C	G	0.0233654	0.00347125	1.69981e-11		-0.262777	0.208914	0.208454	97.8256
Kissing spine	Alcohol intake frequency	rs8083110	18	T	C	-0.0168099	0.00307792	4.70002e-08		0.156775	0.185877	0.398986	63.6049
Kissing spine	Alcohol intake frequency	rs838145	19	A	G	0.0219548	0.00305549	6.70039e-13		-0.16268	0.195707	0.405836	110.631
Kissing spine	Alcohol intake frequency	rs8614	17	A	C	0.0247806	0.00392537	2.69998e-10		-0.157293	0.259076	0.543765	84.7356
Kissing spine	Alcohol intake frequency	rs9349379	6	G	A	-0.0193455	0.00308215	3.50002e-10		-0.0140276	0.18502	0.939565	83.4399
Kissing spine	Alcohol intake frequency	rs9372625	6	A	G	-0.0255579	0.00312467	2.90001e-16		0.0362567	0.199883	0.856062	142.595
Kissing spine	Alcohol intake frequency	rs9403297	6	A	G	0.0188234	0.00313037	1.79999e-09		0.133712	0.203364	0.51086	76.6345
Kissing spine	Alcohol intake frequency	rs9648478	7	A	G	0.0168603	0.00302891	2.59998e-08		0.191244	0.184721	0.300524	65.6969
Kissing spine	Alcohol intake frequency	rs9814516	3	T	G	-0.0251117	0.00355589	1.59993e-12		0.169898	0.224202	0.448576	105.597
Kissing spine	Alcohol intake frequency	rs9829192	3	T	G	0.0169324	0.00305032	2.80001e-08		0.178196	0.186839	0.340217	65.1721
Kissing spine	Alcohol intake frequency	rs9891943	17	C	T	0.0198671	0.00364147	4.90004e-08		0.426511	0.242563	0.0786883	65.0604
Kissing spine	Alcohol intake frequency	rs9906502	17	A	G	0.0237883	0.00396178	1.89998e-09		-0.0247296	0.234395	0.915976	76.2365
Kyphosis	Alcohol intake frequency	rs1004787	2	A	G	-0.0222262	0.00304518	2.90001e-13		0.0579502	0.0792435	0.4646	113.732
Kyphosis	Alcohol intake frequency	rs10188314	2	T	C	-0.0197869	0.00303605	7.19946e-11		-0.119065	0.0764407	0.119324	90.2188
Kyphosis	Alcohol intake frequency	rs10792669	11	G	A	0.0174322	0.00304065	9.90011e-09		-0.0265218	0.0763738	0.728393	70.2518
Kyphosis	Alcohol intake frequency	rs11039429	11	T	C	-0.0235595	0.00303737	8.69961e-15		-0.0793915	0.0792509	0.316453	127.29
Kyphosis	Alcohol intake frequency	rs11223617	11	A	G	0.0250908	0.00375381	2.29985e-11		0.0811691	0.083591	0.331535	95.2891
Kyphosis	Alcohol intake frequency	rs11700855	21	G	A	-0.029795	0.00523292	1.2e-08		0.125015	0.11924	0.29444	69.5634
Kyphosis	Alcohol intake frequency	rs11750777	5	A	G	-0.020493	0.00372613	3.79997e-08		-0.0338969	0.10668	0.750679	64.3106
Kyphosis	Alcohol intake frequency	rs11787216	8	T	C	0.0244162	0.00320078	2.39994e-14		0.0621992	0.0797455	0.435408	128.407
Kyphosis	Alcohol intake frequency	rs11940694	4	G	A	-0.0437138	0.00311609	1e-44		-0.019683	0.0800547	0.805783	422.95
Kyphosis	Alcohol intake frequency	rs12153855	6	C	T	0.0294435	0.00493484	2.39999e-09		0.212014	0.165024	0.19888	75.3265
Kyphosis	Alcohol intake frequency	rs1228589	3	A	G	0.0210699	0.00352806	2.30001e-09		-0.000426857	0.0882544	0.996141	76.1827
Kyphosis	Alcohol intake frequency	rs1229984	4	C	T	-0.261708	0.00918496	1.39959e-178		0.428398	0.560744	0.444878	1683.7
Kyphosis	Alcohol intake frequency	rs13102973	4	C	T	-0.0194072	0.00311875	4.90004e-10		-0.00155878	0.0769098	0.98383	82.1669
Kyphosis	Alcohol intake frequency	rs13135092	4	G	A	0.0438341	0.00549884	1.59993e-15		-0.11768	0.30332	0.698036	135.983
Kyphosis	Alcohol intake frequency	rs13178443	5	T	C	-0.0186516	0.00338983	3.79997e-08		0.0642972	0.0826634	0.436676	64.3391
Kyphosis	Alcohol intake frequency	rs13390019	2	C	T	0.0296116	0.00449182	4.30031e-11		0.0717145	0.159565	0.653117	94.1331
Kyphosis	Alcohol intake frequency	rs1421085	16	C	T	0.0199392	0.00308481	1e-10		0.106723	0.0772314	0.167016	88.4972
Kyphosis	Alcohol intake frequency	rs1515590	3	T	C	0.0182446	0.00311623	4.79999e-09		0.0289397	0.0764357	0.704974	72.7648
Kyphosis	Alcohol intake frequency	rs1666658	11	C	T	0.0179674	0.00309866	6.69993e-09		0.0120496	0.0778954	0.877066	71.171
Kyphosis	Alcohol intake frequency	rs17662759	2	C	T	0.0301348	0.00546031	3.40001e-08		0.170691	0.124425	0.170112	68.1727
Kyphosis	Alcohol intake frequency	rs17690703	17	T	C	0.0250342	0.00343021	2.90001e-13		0.0328264	0.119569	0.78367	112.269
Kyphosis	Alcohol intake frequency	rs186347	14	T	G	0.0179489	0.00305071	4e-09		-0.0132452	0.0769097	0.863266	74.0866
Kyphosis	Alcohol intake frequency	rs1937522	13	G	A	0.0168979	0.00303207	2.5e-08		-0.0301904	0.0764057	0.692744	65.8102
Kyphosis	Alcohol intake frequency	rs1991083	2	T	C	-0.0223925	0.00325813	6.29941e-12		-0.106358	0.0880683	0.227171	100.934
Kyphosis	Alcohol intake frequency	rs2159935	4	A	G	-0.0185742	0.00302582	8.30004e-10		0.0613577	0.0770996	0.426135	79.7387
Kyphosis	Alcohol intake frequency	rs2160935	8	T	C	-0.018718	0.00309117	1.40001e-09		0.0644871	0.0797658	0.418828	77.4833
Kyphosis	Alcohol intake frequency	rs2244598	1	C	T	-0.018378	0.00311907	3.79997e-09		0.0225478	0.0780798	0.77275	74.6399
Kyphosis	Alcohol intake frequency	rs2411453	16	G	T	-0.0350793	0.00309039	7.29962e-30		-0.0898688	0.0764116	0.239549	273.848
Kyphosis	Alcohol intake frequency	rs2535911	14	T	C	-0.0188476	0.00316849	2.69998e-09		0.0170977	0.0768206	0.823872	75.2017
Kyphosis	Alcohol intake frequency	rs2622167	7	A	G	-0.0191155	0.0030674	4.60002e-10		0.142497	0.0816808	0.0810625	82.7656
Kyphosis	Alcohol intake frequency	rs262240	3	T	C	-0.017207	0.00303483	1.40001e-08		0.0437278	0.0785931	0.57795	68.1849
Kyphosis	Alcohol intake frequency	rs2717063	2	A	C	-0.0203704	0.00308457	4.00037e-11		-0.0354322	0.0784501	0.651519	93.1242
Kyphosis	Alcohol intake frequency	rs28768122	12	C	T	0.0207	0.00355204	5.60003e-09		-0.0241032	0.0890361	0.786613	72.3796
Kyphosis	Alcohol intake frequency	rs28787109	1	A	G	0.0178107	0.00308461	7.69999e-09		-0.147462	0.0885898	0.0960019	70.653
Kyphosis	Alcohol intake frequency	rs2924321	18	A	G	-0.0195131	0.00305022	1.6e-10		-0.0545803	0.0793982	0.491815	87.4859
Kyphosis	Alcohol intake frequency	rs324012	12	T	C	-0.0177932	0.00304357	5e-09		-0.0822875	0.0766838	0.283238	72.4256
Kyphosis	Alcohol intake frequency	rs34440851	8	T	C	-0.0226831	0.00415058	4.60002e-08		-0.0741701	0.0908101	0.414065	63.0269
Kyphosis	Alcohol intake frequency	rs34473884	10	A	G	-0.0203615	0.00350346	6.19998e-09		-0.00323802	0.0908076	0.971555	71.5442
Kyphosis	Alcohol intake frequency	rs34631026	16	T	C	-0.0169128	0.00304832	2.90001e-08		-0.0541524	0.0811659	0.504657	65.3648
Kyphosis	Alcohol intake frequency	rs34811474	4	A	G	-0.0201809	0.00359305	1.89998e-08		-0.0473239	0.0912785	0.604141	66.8528
Kyphosis	Alcohol intake frequency	rs35105141	16	T	C	0.026345	0.00308788	1.39991e-17		0.0827988	0.0791375	0.295438	154.277
Kyphosis	Alcohol intake frequency	rs362307	4	T	C	0.0433047	0.00580219	8.4004e-14		-0.224326	0.152	0.139988	119.715
Kyphosis	Alcohol intake frequency	rs4241258	2	T	C	0.0250636	0.00440325	1.29999e-08		-0.164523	0.128009	0.198708	68.9531
Kyphosis	Alcohol intake frequency	rs4242715	10	A	G	-0.0186543	0.00324831	9.29994e-09		-0.0215857	0.0777296	0.781241	69.9611
Kyphosis	Alcohol intake frequency	rs4417025	1	A	G	-0.0188379	0.00316516	2.69998e-09		-0.163851	0.0910786	0.0720162	75.7215
Kyphosis	Alcohol intake frequency	rs4503294	1	T	C	0.0181476	0.00307049	3.40001e-09		0.0449401	0.0768065	0.558475	74.8454
Kyphosis	Alcohol intake frequency	rs461599	5	C	A	-0.0191888	0.00303977	2.69998e-10		0.0862824	0.0763599	0.2585	84.6504
Kyphosis	Alcohol intake frequency	rs4726481	7	T	G	0.0217614	0.00310188	2.29985e-12		-0.012427	0.0801949	0.876853	105.169
Kyphosis	Alcohol intake frequency	rs4800487	18	G	A	-0.0289372	0.00304694	2.19989e-21		-0.0385343	0.0763886	0.613944	192.214
Kyphosis	Alcohol intake frequency	rs489062	10	A	G	0.0166498	0.00305291	4.90004e-08		0.0726994	0.0773279	0.347143	63.0904
Kyphosis	Alcohol intake frequency	rs4916723	5	C	A	0.0239479	0.00309951	1.10002e-14		-0.0277517	0.0762358	0.71584	129.272
Kyphosis	Alcohol intake frequency	rs4940926	18	C	T	-0.0191003	0.00344068	2.80001e-08		0.0140286	0.0964328	0.884336	65.7088
Kyphosis	Alcohol intake frequency	rs4968391	17	T	G	-0.0192695	0.0032265	2.30001e-09		-0.0578186	0.0782314	0.459864	75.3475
Kyphosis	Alcohol intake frequency	rs5022348	18	T	C	0.0202641	0.00357005	1.40001e-08		0.0144114	0.0766395	0.850844	91.6632
Kyphosis	Alcohol intake frequency	rs550942	11	T	C	0.022401	0.00398884	2e-08		-0.000737005	0.12866	0.995429	67.3434
Kyphosis	Alcohol intake frequency	rs56194430	5	T	C	0.0225403	0.00407148	3.09999e-08		-0.20076	0.114611	0.0798307	66.0843
Kyphosis	Alcohol intake frequency	rs58905411	12	A	G	-0.0266343	0.00307848	5.10035e-18		-0.161874	0.0768102	0.0350784	158.738
Kyphosis	Alcohol intake frequency	rs6030200	20	A	G	-0.019529	0.00327075	2.39999e-09		-0.0226982	0.0774929	0.769593	75.9964
Kyphosis	Alcohol intake frequency	rs61873510	10	T	G	0.0203737	0.00330311	6.90001e-10		0.0901533	0.0836379	0.281079	84.5972
Kyphosis	Alcohol intake frequency	rs62305780	4	G	C	-0.0485216	0.00506585	9.8992e-22		-0.0177518	0.108672	0.870241	199.932
Kyphosis	Alcohol intake frequency	rs62339673	4	A	C	0.0182943	0.00315406	6.59994e-09		-0.109634	0.0800115	0.170615	72.4119
Kyphosis	Alcohol intake frequency	rs62466318	7	T	C	-0.0254919	0.0037742	1.39991e-11		0.0686123	0.0976979	0.482497	97.1783
Kyphosis	Alcohol intake frequency	rs650558	17	T	C	0.0207362	0.0035079	3.40001e-09		0.115533	0.093908	0.218593	74.1475
Kyphosis	Alcohol intake frequency	rs6727281	2	T	C	-0.024322	0.00391964	5.49997e-10		0.000553807	0.0872238	0.994934	82.1525
Kyphosis	Alcohol intake frequency	rs71651683	22	T	C	-0.0704589	0.0127906	3.59998e-08		-0.378174	0.457822	0.408788	64.2694
Kyphosis	Alcohol intake frequency	rs72769229	2	T	A	-0.0231352	0.00419154	3.40001e-08		0.151736	0.117921	0.198177	64.8124
Kyphosis	Alcohol intake frequency	rs72787062	16	A	G	-0.0281947	0.00410324	6.4003e-12		-0.151463	0.106194	0.153784	100.193
Kyphosis	Alcohol intake frequency	rs728538	16	G	T	0.0228752	0.00406259	1.79999e-08		0.170102	0.0968714	0.0790952	67.9213
Kyphosis	Alcohol intake frequency	rs7298932	12	G	A	-0.0237214	0.00431166	3.79997e-08		-0.199004	0.115244	0.0842015	65.565
Kyphosis	Alcohol intake frequency	rs7302200	12	A	G	-0.0184222	0.00319841	8.40001e-09		-0.0381781	0.0835491	0.647705	70.4313
Kyphosis	Alcohol intake frequency	rs73050128	7	A	C	-0.0260048	0.00409088	2.1e-10		0.0895562	0.0885073	0.31161	85.9548
Kyphosis	Alcohol intake frequency	rs7330939	13	T	C	-0.0213301	0.0034046	3.69999e-10		-0.0638247	0.0807564	0.429332	84.7651
Kyphosis	Alcohol intake frequency	rs7460106	8	C	T	-0.0217112	0.00361927	2e-09		-0.066275	0.087608	0.449352	78.516
Kyphosis	Alcohol intake frequency	rs74679146	9	C	T	-0.0320735	0.00575757	2.5e-08		0.196924	0.148722	0.185467	65.6089
Kyphosis	Alcohol intake frequency	rs7514579	1	C	A	0.0196672	0.00359788	4.60002e-08		0.0147597	0.0946819	0.876122	63.8242
Kyphosis	Alcohol intake frequency	rs76082653	3	T	C	0.0464269	0.00668673	3.80014e-12		-0.070974	0.219761	0.746726	102.421
Kyphosis	Alcohol intake frequency	rs7610856	3	A	C	-0.023864	0.00307022	7.70016e-15		-0.0161503	0.0785581	0.837116	129.036
Kyphosis	Alcohol intake frequency	rs780094	2	C	T	-0.0509938	0.00310506	1.29987e-60		-0.0684114	0.079515	0.389592	569.92
Kyphosis	Alcohol intake frequency	rs780569	1	A	T	0.0198033	0.00336454	4e-09		-0.089963	0.0906095	0.320775	74.858
Kyphosis	Alcohol intake frequency	rs80292319	15	C	T	-0.0393728	0.00649583	1.40001e-09		-0.184509	0.13539	0.172948	77.9569
Kyphosis	Alcohol intake frequency	rs8043563	16	C	G	0.0233654	0.00347125	1.69981e-11		-0.00302922	0.0856966	0.971802	97.8256
Kyphosis	Alcohol intake frequency	rs8083110	18	T	C	-0.0168099	0.00307792	4.70002e-08		-0.0218586	0.0762192	0.774276	63.6049
Kyphosis	Alcohol intake frequency	rs838145	19	A	G	0.0219548	0.00305549	6.70039e-13		0.00293424	0.0801433	0.970794	110.631
Kyphosis	Alcohol intake frequency	rs8614	17	A	C	0.0247806	0.00392537	2.69998e-10		-0.0225542	0.10597	0.831456	84.7356
Kyphosis	Alcohol intake frequency	rs9349379	6	G	A	-0.0193455	0.00308215	3.50002e-10		-0.0999988	0.0765566	0.191482	83.4399
Kyphosis	Alcohol intake frequency	rs9372625	6	A	G	-0.0255579	0.00312467	2.90001e-16		-0.0583372	0.0815571	0.474429	142.595
Kyphosis	Alcohol intake frequency	rs9403297	6	A	G	0.0188234	0.00313037	1.79999e-09		0.00199861	0.0830818	0.980808	76.6345
Kyphosis	Alcohol intake frequency	rs9648478	7	A	G	0.0168603	0.00302891	2.59998e-08		-0.0965147	0.0763474	0.206175	65.6969
Kyphosis	Alcohol intake frequency	rs9814516	3	T	G	-0.0251117	0.00355589	1.59993e-12		0.115526	0.0920417	0.209424	105.597
Kyphosis	Alcohol intake frequency	rs9829192	3	T	G	0.0169324	0.00305032	2.80001e-08		-0.0248001	0.0770013	0.747396	65.1721
Kyphosis	Alcohol intake frequency	rs9891943	17	C	T	0.0198671	0.00364147	4.90004e-08		-0.0128997	0.099819	0.897174	65.0604
Kyphosis	Alcohol intake frequency	rs9906502	17	A	G	0.0237883	0.00396178	1.89998e-09		-0.0745973	0.0969428	0.441598	76.2365
Lordosis	Alcohol intake frequency	rs1004787	2	A	G	-0.0222262	0.00304518	2.90001e-13		0.0472577	0.163142	0.772067	113.732
Lordosis	Alcohol intake frequency	rs10188314	2	T	C	-0.0197869	0.00303605	7.19946e-11		-0.0387227	0.157726	0.806064	90.2188
Lordosis	Alcohol intake frequency	rs10792669	11	G	A	0.0174322	0.00304065	9.90011e-09		-0.259961	0.156318	0.0963053	70.2518
Lordosis	Alcohol intake frequency	rs11039429	11	T	C	-0.0235595	0.00303737	8.69961e-15		0.213734	0.162754	0.189105	127.29
Lordosis	Alcohol intake frequency	rs11223617	11	A	G	0.0250908	0.00375381	2.29985e-11		0.175825	0.172065	0.30685	95.2891
Lordosis	Alcohol intake frequency	rs11700855	21	G	A	-0.029795	0.00523292	1.2e-08		0.252219	0.241021	0.295347	69.5634
Lordosis	Alcohol intake frequency	rs11750777	5	A	G	-0.020493	0.00372613	3.79997e-08		-0.10429	0.221455	0.637691	64.3106
Lordosis	Alcohol intake frequency	rs11787216	8	T	C	0.0244162	0.00320078	2.39994e-14		0.132629	0.163262	0.416579	128.407
Lordosis	Alcohol intake frequency	rs11940694	4	G	A	-0.0437138	0.00311609	1e-44		0.0309107	0.164421	0.850879	422.95
Lordosis	Alcohol intake frequency	rs12153855	6	C	T	0.0294435	0.00493484	2.39999e-09		0.681051	0.330651	0.0394248	75.3265
Lordosis	Alcohol intake frequency	rs1228589	3	A	G	0.0210699	0.00352806	2.30001e-09		-0.203187	0.18319	0.26736	76.1827
Lordosis	Alcohol intake frequency	rs1229984	4	C	T	-0.261708	0.00918496	1.39959e-178		-0.215037	1.12907	0.848952	1683.7
Lordosis	Alcohol intake frequency	rs13102973	4	C	T	-0.0194072	0.00311875	4.90004e-10		-0.0570664	0.158689	0.719138	82.1669
Lordosis	Alcohol intake frequency	rs13135092	4	G	A	0.0438341	0.00549884	1.59993e-15		-0.0192053	0.581494	0.973653	135.983
Lordosis	Alcohol intake frequency	rs13178443	5	T	C	-0.0186516	0.00338983	3.79997e-08		-0.106202	0.17015	0.53252	64.3391
Lordosis	Alcohol intake frequency	rs13390019	2	C	T	0.0296116	0.00449182	4.30031e-11		0.174782	0.326082	0.591954	94.1331
Lordosis	Alcohol intake frequency	rs1421085	16	C	T	0.0199392	0.00308481	1e-10		-0.0976688	0.159134	0.539378	88.4972
Lordosis	Alcohol intake frequency	rs1515590	3	T	C	0.0182446	0.00311623	4.79999e-09		-0.225888	0.157818	0.152339	72.7648
Lordosis	Alcohol intake frequency	rs1666658	11	C	T	0.0179674	0.00309866	6.69993e-09		-0.14821	0.161441	0.358597	71.171
Lordosis	Alcohol intake frequency	rs17662759	2	C	T	0.0301348	0.00546031	3.40001e-08		0.0860211	0.254835	0.735697	68.1727
Lordosis	Alcohol intake frequency	rs17690703	17	T	C	0.0250342	0.00343021	2.90001e-13		-0.207146	0.244224	0.396337	112.269
Lordosis	Alcohol intake frequency	rs186347	14	T	G	0.0179489	0.00305071	4e-09		0.292886	0.15818	0.0640826	74.0866
Lordosis	Alcohol intake frequency	rs1937522	13	G	A	0.0168979	0.00303207	2.5e-08		0.0139832	0.157755	0.929369	65.8102
Lordosis	Alcohol intake frequency	rs1991083	2	T	C	-0.0223925	0.00325813	6.29941e-12		-0.181793	0.180938	0.315027	100.934
Lordosis	Alcohol intake frequency	rs2159935	4	A	G	-0.0185742	0.00302582	8.30004e-10		-0.042042	0.158406	0.790695	79.7387
Lordosis	Alcohol intake frequency	rs2160935	8	T	C	-0.018718	0.00309117	1.40001e-09		0.100061	0.164295	0.542503	77.4833
Lordosis	Alcohol intake frequency	rs2244598	1	C	T	-0.018378	0.00311907	3.79997e-09		0.070435	0.161078	0.661915	74.6399
Lordosis	Alcohol intake frequency	rs2411453	16	G	T	-0.0350793	0.00309039	7.29962e-30		-0.181632	0.157464	0.248712	273.848
Lordosis	Alcohol intake frequency	rs2535911	14	T	C	-0.0188476	0.00316849	2.69998e-09		-0.0483524	0.158058	0.759668	75.2017
Lordosis	Alcohol intake frequency	rs2622167	7	A	G	-0.0191155	0.0030674	4.60002e-10		0.033203	0.167293	0.842676	82.7656
Lordosis	Alcohol intake frequency	rs262240	3	T	C	-0.017207	0.00303483	1.40001e-08		-0.0280694	0.162013	0.862452	68.1849
Lordosis	Alcohol intake frequency	rs2717063	2	A	C	-0.0203704	0.00308457	4.00037e-11		0.0218489	0.160766	0.891897	93.1242
Lordosis	Alcohol intake frequency	rs28768122	12	C	T	0.0207	0.00355204	5.60003e-09		-0.0924527	0.185158	0.617554	72.3796
Lordosis	Alcohol intake frequency	rs28787109	1	A	G	0.0178107	0.00308461	7.69999e-09		-0.0263634	0.183663	0.885862	70.653
Lordosis	Alcohol intake frequency	rs2924321	18	A	G	-0.0195131	0.00305022	1.6e-10		0.0588818	0.163667	0.719023	87.4859
Lordosis	Alcohol intake frequency	rs324012	12	T	C	-0.0177932	0.00304357	5e-09		0.193946	0.15822	0.220275	72.4256
Lordosis	Alcohol intake frequency	rs34440851	8	T	C	-0.0226831	0.00415058	4.60002e-08		0.193172	0.18651	0.300332	63.0269
Lordosis	Alcohol intake frequency	rs34473884	10	A	G	-0.0203615	0.00350346	6.19998e-09		0.0107014	0.185308	0.953948	71.5442
Lordosis	Alcohol intake frequency	rs34631026	16	T	C	-0.0169128	0.00304832	2.90001e-08		-0.0634738	0.166667	0.70332	65.3648
Lordosis	Alcohol intake frequency	rs34811474	4	A	G	-0.0201809	0.00359305	1.89998e-08		-0.150707	0.187656	0.421915	66.8528
Lordosis	Alcohol intake frequency	rs35105141	16	T	C	0.026345	0.00308788	1.39991e-17		0.110562	0.162218	0.495515	154.277
Lordosis	Alcohol intake frequency	rs362307	4	T	C	0.0433047	0.00580219	8.4004e-14		-0.0939332	0.311315	0.762859	119.715
Lordosis	Alcohol intake frequency	rs4241258	2	T	C	0.0250636	0.00440325	1.29999e-08		0.0492216	0.26092	0.85037	68.9531
Lordosis	Alcohol intake frequency	rs4242715	10	A	G	-0.0186543	0.00324831	9.29994e-09		0.274601	0.159724	0.0855736	69.9611
Lordosis	Alcohol intake frequency	rs4417025	1	A	G	-0.0188379	0.00316516	2.69998e-09		0.267915	0.187233	0.152454	75.7215
Lordosis	Alcohol intake frequency	rs4503294	1	T	C	0.0181476	0.00307049	3.40001e-09		0.0749572	0.158499	0.636272	74.8454
Lordosis	Alcohol intake frequency	rs461599	5	C	A	-0.0191888	0.00303977	2.69998e-10		-0.118375	0.156928	0.450652	84.6504
Lordosis	Alcohol intake frequency	rs4726481	7	T	G	0.0217614	0.00310188	2.29985e-12		-0.052283	0.164495	0.750606	105.169
Lordosis	Alcohol intake frequency	rs4800487	18	G	A	-0.0289372	0.00304694	2.19989e-21		-0.284818	0.158554	0.0724386	192.214
Lordosis	Alcohol intake frequency	rs489062	10	A	G	0.0166498	0.00305291	4.90004e-08		0.252363	0.158203	0.110671	63.0904
Lordosis	Alcohol intake frequency	rs4916723	5	C	A	0.0239479	0.00309951	1.10002e-14		0.286764	0.158331	0.0701148	129.272
Lordosis	Alcohol intake frequency	rs4940926	18	C	T	-0.0191003	0.00344068	2.80001e-08		0.0278465	0.197457	0.88785	65.7088
Lordosis	Alcohol intake frequency	rs4968391	17	T	G	-0.0192695	0.0032265	2.30001e-09		-0.0593838	0.162156	0.714205	75.3475
Lordosis	Alcohol intake frequency	rs5022348	18	T	C	0.0202641	0.00357005	1.40001e-08		-0.194073	0.158321	0.220265	91.6632
Lordosis	Alcohol intake frequency	rs550942	11	T	C	0.022401	0.00398884	2e-08		-0.275949	0.261473	0.291259	67.3434
Lordosis	Alcohol intake frequency	rs56194430	5	T	C	0.0225403	0.00407148	3.09999e-08		0.0690977	0.234074	0.767844	66.0843
Lordosis	Alcohol intake frequency	rs58905411	12	A	G	-0.0266343	0.00307848	5.10035e-18		-0.0325702	0.158253	0.836938	158.738
Lordosis	Alcohol intake frequency	rs6030200	20	A	G	-0.019529	0.00327075	2.39999e-09		0.0762814	0.159804	0.633117	75.9964
Lordosis	Alcohol intake frequency	rs61873510	10	T	G	0.0203737	0.00330311	6.90001e-10		-0.1639	0.172386	0.341718	84.5972
Lordosis	Alcohol intake frequency	rs62305780	4	G	C	-0.0485216	0.00506585	9.8992e-22		-0.107978	0.22547	0.632007	199.932
Lordosis	Alcohol intake frequency	rs62339673	4	A	C	0.0182943	0.00315406	6.59994e-09		-0.178496	0.165469	0.280708	72.4119
Lordosis	Alcohol intake frequency	rs62466318	7	T	C	-0.0254919	0.0037742	1.39991e-11		-0.0244094	0.200529	0.903117	97.1783
Lordosis	Alcohol intake frequency	rs650558	17	T	C	0.0207362	0.0035079	3.40001e-09		0.176063	0.19179	0.35862	74.1475
Lordosis	Alcohol intake frequency	rs6727281	2	T	C	-0.024322	0.00391964	5.49997e-10		-0.414178	0.180488	0.021746	82.1525
Lordosis	Alcohol intake frequency	rs71651683	22	T	C	-0.0704589	0.0127906	3.59998e-08		-1.00424	0.92476	0.277504	64.2694
Lordosis	Alcohol intake frequency	rs72769229	2	T	A	-0.0231352	0.00419154	3.40001e-08		-0.00769993	0.242661	0.974686	64.8124
Lordosis	Alcohol intake frequency	rs72787062	16	A	G	-0.0281947	0.00410324	6.4003e-12		-0.255342	0.220539	0.246941	100.193
Lordosis	Alcohol intake frequency	rs728538	16	G	T	0.0228752	0.00406259	1.79999e-08		-0.131707	0.201945	0.514276	67.9213
Lordosis	Alcohol intake frequency	rs7298932	12	G	A	-0.0237214	0.00431166	3.79997e-08		0.0751878	0.243349	0.757344	65.565
Lordosis	Alcohol intake frequency	rs7302200	12	A	G	-0.0184222	0.00319841	8.40001e-09		0.384479	0.173316	0.0265296	70.4313
Lordosis	Alcohol intake frequency	rs73050128	7	A	C	-0.0260048	0.00409088	2.1e-10		0.0965798	0.183829	0.59932	85.9548
Lordosis	Alcohol intake frequency	rs7330939	13	T	C	-0.0213301	0.0034046	3.69999e-10		-0.0487196	0.166618	0.769977	84.7651
Lordosis	Alcohol intake frequency	rs7460106	8	C	T	-0.0217112	0.00361927	2e-09		-0.306608	0.179625	0.0878335	78.516
Lordosis	Alcohol intake frequency	rs74679146	9	C	T	-0.0320735	0.00575757	2.5e-08		-0.206558	0.309793	0.504924	65.6089
Lordosis	Alcohol intake frequency	rs7514579	1	C	A	0.0196672	0.00359788	4.60002e-08		-0.180159	0.193708	0.352342	63.8242
Lordosis	Alcohol intake frequency	rs76082653	3	T	C	0.0464269	0.00668673	3.80014e-12		0.15278	0.444947	0.731324	102.421
Lordosis	Alcohol intake frequency	rs7610856	3	A	C	-0.023864	0.00307022	7.70016e-15		-0.208959	0.161402	0.195441	129.036
Lordosis	Alcohol intake frequency	rs780094	2	C	T	-0.0509938	0.00310506	1.29987e-60		-0.367172	0.164693	0.0257846	569.92
Lordosis	Alcohol intake frequency	rs780569	1	A	T	0.0198033	0.00336454	4e-09		-0.033825	0.18592	0.855635	74.858
Lordosis	Alcohol intake frequency	rs80292319	15	C	T	-0.0393728	0.00649583	1.40001e-09		0.230445	0.287474	0.422772	77.9569
Lordosis	Alcohol intake frequency	rs8043563	16	C	G	0.0233654	0.00347125	1.69981e-11		-0.101558	0.176931	0.565968	97.8256
Lordosis	Alcohol intake frequency	rs8083110	18	T	C	-0.0168099	0.00307792	4.70002e-08		0.0801827	0.156701	0.608865	63.6049
Lordosis	Alcohol intake frequency	rs838145	19	A	G	0.0219548	0.00305549	6.70039e-13		0.324339	0.165392	0.0498758	110.631
Lordosis	Alcohol intake frequency	rs8614	17	A	C	0.0247806	0.00392537	2.69998e-10		-0.0217667	0.218841	0.92077	84.7356
Lordosis	Alcohol intake frequency	rs9349379	6	G	A	-0.0193455	0.00308215	3.50002e-10		0.0108453	0.157556	0.945121	83.4399
Lordosis	Alcohol intake frequency	rs9372625	6	A	G	-0.0255579	0.00312467	2.90001e-16		-0.211342	0.168815	0.210601	142.595
Lordosis	Alcohol intake frequency	rs9403297	6	A	G	0.0188234	0.00313037	1.79999e-09		-0.259842	0.171638	0.130053	76.6345
Lordosis	Alcohol intake frequency	rs9648478	7	A	G	0.0168603	0.00302891	2.59998e-08		0.282256	0.156499	0.0713001	65.6969
Lordosis	Alcohol intake frequency	rs9814516	3	T	G	-0.0251117	0.00355589	1.59993e-12		-0.00679324	0.191322	0.971676	105.597
Lordosis	Alcohol intake frequency	rs9829192	3	T	G	0.0169324	0.00305032	2.80001e-08		-0.0149389	0.157986	0.924666	65.1721
Lordosis	Alcohol intake frequency	rs9891943	17	C	T	0.0198671	0.00364147	4.90004e-08		-0.177907	0.204726	0.384845	65.0604
Lordosis	Alcohol intake frequency	rs9906502	17	A	G	0.0237883	0.00396178	1.89998e-09		0.379105	0.163533	0.0204376	76.2365
low back pain	Alcohol intake frequency	rs1004787	2	A	G	-0.0222262	0.00304518	2.90001e-13		0.0126882	0.00861677	0.140884	113.732
low back pain	Alcohol intake frequency	rs10188314	2	T	C	-0.0197869	0.00303605	7.19946e-11		-0.00756719	0.00834369	0.364441	90.2188
low back pain	Alcohol intake frequency	rs10792669	11	G	A	0.0174322	0.00304065	9.90011e-09		0.0100018	0.00832855	0.229787	70.2518
low back pain	Alcohol intake frequency	rs11039429	11	T	C	-0.0235595	0.00303737	8.69961e-15		-0.00909634	0.00863827	0.292328	127.29
low back pain	Alcohol intake frequency	rs11223617	11	A	G	0.0250908	0.00375381	2.29985e-11		-0.0126832	0.00913568	0.165041	95.2891
low back pain	Alcohol intake frequency	rs11700855	21	G	A	-0.029795	0.00523292	1.2e-08		-0.000507826	0.0128877	0.968568	69.5634
low back pain	Alcohol intake frequency	rs11750777	5	A	G	-0.020493	0.00372613	3.79997e-08		-0.00414404	0.0116179	0.72132	64.3106
low back pain	Alcohol intake frequency	rs11787216	8	T	C	0.0244162	0.00320078	2.39994e-14		0.0307668	0.00866426	0.00038376	128.407
low back pain	Alcohol intake frequency	rs11940694	4	G	A	-0.0437138	0.00311609	1e-44		0.00105352	0.00870905	0.903716	422.95
low back pain	Alcohol intake frequency	rs12153855	6	C	T	0.0294435	0.00493484	2.39999e-09		0.0364441	0.0177716	0.0402967	75.3265
low back pain	Alcohol intake frequency	rs1228589	3	A	G	0.0210699	0.00352806	2.30001e-09		0.0358997	0.00955075	0.000170706	76.1827
low back pain	Alcohol intake frequency	rs1229984	4	C	T	-0.261708	0.00918496	1.39959e-178		0.0677043	0.0612984	0.269375	1683.7
low back pain	Alcohol intake frequency	rs13102973	4	C	T	-0.0194072	0.00311875	4.90004e-10		-0.00476466	0.00837053	0.569208	82.1669
low back pain	Alcohol intake frequency	rs13135092	4	G	A	0.0438341	0.00549884	1.59993e-15		0.0366505	0.0320794	0.253249	135.983
low back pain	Alcohol intake frequency	rs13178443	5	T	C	-0.0186516	0.00338983	3.79997e-08		-0.00474246	0.00901583	0.598879	64.3391
low back pain	Alcohol intake frequency	rs13390019	2	C	T	0.0296116	0.00449182	4.30031e-11		0.0178568	0.017391	0.304522	94.1331
low back pain	Alcohol intake frequency	rs1421085	16	C	T	0.0199392	0.00308481	1e-10		0.0180575	0.00842119	0.0320088	88.4972
low back pain	Alcohol intake frequency	rs1515590	3	T	C	0.0182446	0.00311623	4.79999e-09		0.00773899	0.00835602	0.354364	72.7648
low back pain	Alcohol intake frequency	rs1666658	11	C	T	0.0179674	0.00309866	6.69993e-09		0.0114049	0.00850893	0.180132	71.171
low back pain	Alcohol intake frequency	rs17662759	2	C	T	0.0301348	0.00546031	3.40001e-08		0.0313404	0.013511	0.020361	68.1727
low back pain	Alcohol intake frequency	rs17690703	17	T	C	0.0250342	0.00343021	2.90001e-13		0.0245452	0.0130013	0.0590391	112.269
low back pain	Alcohol intake frequency	rs186347	14	T	G	0.0179489	0.00305071	4e-09		0.00672869	0.00837301	0.421619	74.0866
low back pain	Alcohol intake frequency	rs1937522	13	G	A	0.0168979	0.00303207	2.5e-08		0.0153598	0.00832401	0.0650025	65.8102
low back pain	Alcohol intake frequency	rs1991083	2	T	C	-0.0223925	0.00325813	6.29941e-12		0.0142372	0.00960409	0.138232	100.934
low back pain	Alcohol intake frequency	rs2159935	4	A	G	-0.0185742	0.00302582	8.30004e-10		0.0129197	0.00836848	0.122622	79.7387
low back pain	Alcohol intake frequency	rs2160935	8	T	C	-0.018718	0.00309117	1.40001e-09		-0.00343394	0.00870351	0.693178	77.4833
low back pain	Alcohol intake frequency	rs2244598	1	C	T	-0.018378	0.00311907	3.79997e-09		0.00618122	0.00853464	0.468912	74.6399
low back pain	Alcohol intake frequency	rs2411453	16	G	T	-0.0350793	0.00309039	7.29962e-30		-0.0147386	0.00832997	0.0768369	273.848
low back pain	Alcohol intake frequency	rs2535911	14	T	C	-0.0188476	0.00316849	2.69998e-09		0.00792984	0.00837941	0.34397	75.2017
low back pain	Alcohol intake frequency	rs2622167	7	A	G	-0.0191155	0.0030674	4.60002e-10		0.00913148	0.00890909	0.305381	82.7656
low back pain	Alcohol intake frequency	rs262240	3	T	C	-0.017207	0.00303483	1.40001e-08		-0.00288956	0.00856043	0.735704	68.1849
low back pain	Alcohol intake frequency	rs2717063	2	A	C	-0.0203704	0.00308457	4.00037e-11		0.0235498	0.0085179	0.00569679	93.1242
low back pain	Alcohol intake frequency	rs28768122	12	C	T	0.0207	0.00355204	5.60003e-09		0.0341101	0.00980719	0.000505033	72.3796
low back pain	Alcohol intake frequency	rs28787109	1	A	G	0.0178107	0.00308461	7.69999e-09		0.0182204	0.00972223	0.0609172	70.653
low back pain	Alcohol intake frequency	rs2924321	18	A	G	-0.0195131	0.00305022	1.6e-10		-0.00485589	0.00864778	0.574444	87.4859
low back pain	Alcohol intake frequency	rs324012	12	T	C	-0.0177932	0.00304357	5e-09		-0.0169891	0.00835281	0.0419575	72.4256
low back pain	Alcohol intake frequency	rs34440851	8	T	C	-0.0226831	0.00415058	4.60002e-08		-0.0148815	0.00989464	0.132582	63.0269
low back pain	Alcohol intake frequency	rs34473884	10	A	G	-0.0203615	0.00350346	6.19998e-09		-0.00352224	0.00989608	0.721898	71.5442
low back pain	Alcohol intake frequency	rs34631026	16	T	C	-0.0169128	0.00304832	2.90001e-08		0.016386	0.0088178	0.0631292	65.3648
low back pain	Alcohol intake frequency	rs34811474	4	A	G	-0.0201809	0.00359305	1.89998e-08		-0.00979899	0.00992528	0.323507	66.8528
low back pain	Alcohol intake frequency	rs35105141	16	T	C	0.026345	0.00308788	1.39991e-17		0.00865415	0.0086017	0.314368	154.277
low back pain	Alcohol intake frequency	rs362307	4	T	C	0.0433047	0.00580219	8.4004e-14		0.0258652	0.0165114	0.11723	119.715
low back pain	Alcohol intake frequency	rs4241258	2	T	C	0.0250636	0.00440325	1.29999e-08		0.0248633	0.0139218	0.0741105	68.9531
low back pain	Alcohol intake frequency	rs4242715	10	A	G	-0.0186543	0.00324831	9.29994e-09		-0.00755894	0.00846086	0.371642	69.9611
low back pain	Alcohol intake frequency	rs4417025	1	A	G	-0.0188379	0.00316516	2.69998e-09		-0.0177108	0.00989835	0.0735716	75.7215
low back pain	Alcohol intake frequency	rs4503294	1	T	C	0.0181476	0.00307049	3.40001e-09		-0.011926	0.00837835	0.15461	74.8454
low back pain	Alcohol intake frequency	rs461599	5	C	A	-0.0191888	0.00303977	2.69998e-10		-0.000823191	0.00831081	0.921098	84.6504
low back pain	Alcohol intake frequency	rs4726481	7	T	G	0.0217614	0.00310188	2.29985e-12		-0.00293444	0.00875575	0.737517	105.169
low back pain	Alcohol intake frequency	rs4800487	18	G	A	-0.0289372	0.00304694	2.19989e-21		-0.0240158	0.00832234	0.00390535	192.214
low back pain	Alcohol intake frequency	rs489062	10	A	G	0.0166498	0.00305291	4.90004e-08		0.0201568	0.00839726	0.0163772	63.0904
low back pain	Alcohol intake frequency	rs4916723	5	C	A	0.0239479	0.00309951	1.10002e-14		0.0060851	0.00832356	0.464737	129.272
low back pain	Alcohol intake frequency	rs4940926	18	C	T	-0.0191003	0.00344068	2.80001e-08		5.54787e-05	0.0105351	0.995798	65.7088
low back pain	Alcohol intake frequency	rs4968391	17	T	G	-0.0192695	0.0032265	2.30001e-09		-0.0131878	0.00851103	0.121262	75.3475
low back pain	Alcohol intake frequency	rs5022348	18	T	C	0.0202641	0.00357005	1.40001e-08		0.0122909	0.00834132	0.140618	91.6632
low back pain	Alcohol intake frequency	rs550942	11	T	C	0.022401	0.00398884	2e-08		-0.00910459	0.0139692	0.514556	67.3434
low back pain	Alcohol intake frequency	rs56194430	5	T	C	0.0225403	0.00407148	3.09999e-08		-0.0128415	0.0125723	0.30706	66.0843
low back pain	Alcohol intake frequency	rs58905411	12	A	G	-0.0266343	0.00307848	5.10035e-18		-0.0253868	0.00838716	0.00247104	158.738
low back pain	Alcohol intake frequency	rs6030200	20	A	G	-0.019529	0.00327075	2.39999e-09		0.00452945	0.008459	0.592333	75.9964
low back pain	Alcohol intake frequency	rs61873510	10	T	G	0.0203737	0.00330311	6.90001e-10		0.00265527	0.0091497	0.771662	84.5972
low back pain	Alcohol intake frequency	rs62305780	4	G	C	-0.0485216	0.00506585	9.8992e-22		-0.0118448	0.0119351	0.320987	199.932
low back pain	Alcohol intake frequency	rs62339673	4	A	C	0.0182943	0.00315406	6.59994e-09		-0.000413453	0.00874781	0.962303	72.4119
low back pain	Alcohol intake frequency	rs62466318	7	T	C	-0.0254919	0.0037742	1.39991e-11		-0.00154321	0.0106063	0.884317	97.1783
low back pain	Alcohol intake frequency	rs650558	17	T	C	0.0207362	0.0035079	3.40001e-09		0.00502332	0.0101729	0.621451	74.1475
low back pain	Alcohol intake frequency	rs6727281	2	T	C	-0.024322	0.00391964	5.49997e-10		-0.000591015	0.00947835	0.950281	82.1525
low back pain	Alcohol intake frequency	rs71651683	22	T	C	-0.0704589	0.0127906	3.59998e-08		0.0220165	0.0490388	0.65346	64.2694
low back pain	Alcohol intake frequency	rs72769229	2	T	A	-0.0231352	0.00419154	3.40001e-08		-0.0145787	0.0128897	0.258042	64.8124
low back pain	Alcohol intake frequency	rs72787062	16	A	G	-0.0281947	0.00410324	6.4003e-12		0.0174119	0.0116197	0.134009	100.193
low back pain	Alcohol intake frequency	rs728538	16	G	T	0.0228752	0.00406259	1.79999e-08		0.00798707	0.0105912	0.450774	67.9213
low back pain	Alcohol intake frequency	rs7298932	12	G	A	-0.0237214	0.00431166	3.79997e-08		0.00120378	0.0127385	0.924712	65.565
low back pain	Alcohol intake frequency	rs7302200	12	A	G	-0.0184222	0.00319841	8.40001e-09		-0.0180892	0.00911155	0.0471107	70.4313
low back pain	Alcohol intake frequency	rs73050128	7	A	C	-0.0260048	0.00409088	2.1e-10		-0.00986597	0.00966794	0.3075	85.9548
low back pain	Alcohol intake frequency	rs7330939	13	T	C	-0.0213301	0.0034046	3.69999e-10		-0.00811955	0.00879998	0.356175	84.7651
low back pain	Alcohol intake frequency	rs7460106	8	C	T	-0.0217112	0.00361927	2e-09		-0.00151089	0.00954791	0.874265	78.516
low back pain	Alcohol intake frequency	rs74679146	9	C	T	-0.0320735	0.00575757	2.5e-08		0.00369069	0.0160768	0.818429	65.6089
low back pain	Alcohol intake frequency	rs7514579	1	C	A	0.0196672	0.00359788	4.60002e-08		-0.020418	0.0102066	0.0454485	63.8242
low back pain	Alcohol intake frequency	rs76082653	3	T	C	0.0464269	0.00668673	3.80014e-12		0.0674461	0.0232178	0.00367333	102.421
low back pain	Alcohol intake frequency	rs7610856	3	A	C	-0.023864	0.00307022	7.70016e-15		0.000237204	0.00850445	0.977749	129.036
low back pain	Alcohol intake frequency	rs780094	2	C	T	-0.0509938	0.00310506	1.29987e-60		-0.024378	0.00866737	0.00491394	569.92
low back pain	Alcohol intake frequency	rs780569	1	A	T	0.0198033	0.00336454	4e-09		0.00109326	0.00986021	0.911715	74.858
low back pain	Alcohol intake frequency	rs80292319	15	C	T	-0.0393728	0.00649583	1.40001e-09		-0.0350983	0.0151937	0.0208848	77.9569
low back pain	Alcohol intake frequency	rs8043563	16	C	G	0.0233654	0.00347125	1.69981e-11		-0.00755789	0.00935529	0.419164	97.8256
low back pain	Alcohol intake frequency	rs8083110	18	T	C	-0.0168099	0.00307792	4.70002e-08		0.00825734	0.00831423	0.320634	63.6049
low back pain	Alcohol intake frequency	rs838145	19	A	G	0.0219548	0.00305549	6.70039e-13		-0.000289028	0.00873878	0.973616	110.631
low back pain	Alcohol intake frequency	rs8614	17	A	C	0.0247806	0.00392537	2.69998e-10		0.00800206	0.0115991	0.490265	84.7356
low back pain	Alcohol intake frequency	rs9349379	6	G	A	-0.0193455	0.00308215	3.50002e-10		-0.0168472	0.00833041	0.043138	83.4399
low back pain	Alcohol intake frequency	rs9372625	6	A	G	-0.0255579	0.00312467	2.90001e-16		-0.0160581	0.00892894	0.0721091	142.595
low back pain	Alcohol intake frequency	rs9403297	6	A	G	0.0188234	0.00313037	1.79999e-09		0.00134239	0.00905303	0.882121	76.6345
low back pain	Alcohol intake frequency	rs9648478	7	A	G	0.0168603	0.00302891	2.59998e-08		-0.00463966	0.00829613	0.575987	65.6969
low back pain	Alcohol intake frequency	rs9814516	3	T	G	-0.0251117	0.00355589	1.59993e-12		0.0102754	0.0100505	0.306603	105.597
low back pain	Alcohol intake frequency	rs9829192	3	T	G	0.0169324	0.00305032	2.80001e-08		-0.0109311	0.00836261	0.191164	65.1721
low back pain	Alcohol intake frequency	rs9891943	17	C	T	0.0198671	0.00364147	4.90004e-08		0.00885925	0.0108922	0.416013	65.0604
low back pain	Alcohol intake frequency	rs9906502	17	A	G	0.0237883	0.00396178	1.89998e-09		-0.00546492	0.01057	0.605142	76.2365
Osteochondrodysplasia with defects of growth of tubular bones and spine	Alcohol intake frequency	rs1004787	2	A	G	-0.0222262	0.00304518	2.90001e-13		-0.238747	0.185299	0.197593	113.732
Osteochondrodysplasia with defects of growth of tubular bones and spine	Alcohol intake frequency	rs10188314	2	T	C	-0.0197869	0.00303605	7.19946e-11		-0.206403	0.178405	0.247298	90.2188
Osteochondrodysplasia with defects of growth of tubular bones and spine	Alcohol intake frequency	rs10792669	11	G	A	0.0174322	0.00304065	9.90011e-09		-0.118999	0.178291	0.504491	70.2518
Osteochondrodysplasia with defects of growth of tubular bones and spine	Alcohol intake frequency	rs11039429	11	T	C	-0.0235595	0.00303737	8.69961e-15		0.434546	0.153072	0.00452793	127.29
Osteochondrodysplasia with defects of growth of tubular bones and spine	Alcohol intake frequency	rs11223617	11	A	G	0.0250908	0.00375381	2.29985e-11		-0.336464	0.195867	0.0858302	95.2891
Osteochondrodysplasia with defects of growth of tubular bones and spine	Alcohol intake frequency	rs11700855	21	G	A	-0.029795	0.00523292	1.2e-08		0.296946	0.278137	0.285689	69.5634
Osteochondrodysplasia with defects of growth of tubular bones and spine	Alcohol intake frequency	rs11750777	5	A	G	-0.020493	0.00372613	3.79997e-08		0.0252185	0.247566	0.918863	64.3106
Osteochondrodysplasia with defects of growth of tubular bones and spine	Alcohol intake frequency	rs11787216	8	T	C	0.0244162	0.00320078	2.39994e-14		-0.400362	0.186791	0.0320841	128.407
Osteochondrodysplasia with defects of growth of tubular bones and spine	Alcohol intake frequency	rs11940694	4	G	A	-0.0437138	0.00311609	1e-44		0.0821742	0.186089	0.65879	422.95
Osteochondrodysplasia with defects of growth of tubular bones and spine	Alcohol intake frequency	rs12153855	6	C	T	0.0294435	0.00493484	2.39999e-09		0.417829	0.38227	0.274385	75.3265
Osteochondrodysplasia with defects of growth of tubular bones and spine	Alcohol intake frequency	rs1228589	3	A	G	0.0210699	0.00352806	2.30001e-09		0.201973	0.204424	0.323146	76.1827
Osteochondrodysplasia with defects of growth of tubular bones and spine	Alcohol intake frequency	rs1229984	4	C	T	-0.261708	0.00918496	1.39959e-178		1.03107	1.35751	0.447537	1683.7
Osteochondrodysplasia with defects of growth of tubular bones and spine	Alcohol intake frequency	rs13102973	4	C	T	-0.0194072	0.00311875	4.90004e-10		-0.167209	0.176939	0.344655	82.1669
Osteochondrodysplasia with defects of growth of tubular bones and spine	Alcohol intake frequency	rs13135092	4	G	A	0.0438341	0.00549884	1.59993e-15		-1.02121	0.688865	0.138221	135.983
Osteochondrodysplasia with defects of growth of tubular bones and spine	Alcohol intake frequency	rs13178443	5	T	C	-0.0186516	0.00338983	3.79997e-08		0.0875232	0.193225	0.650577	64.3391
Osteochondrodysplasia with defects of growth of tubular bones and spine	Alcohol intake frequency	rs13390019	2	C	T	0.0296116	0.00449182	4.30031e-11		-0.181457	0.383507	0.636105	94.1331
Osteochondrodysplasia with defects of growth of tubular bones and spine	Alcohol intake frequency	rs1421085	16	C	T	0.0199392	0.00308481	1e-10		0.208136	0.180655	0.249273	88.4972
Osteochondrodysplasia with defects of growth of tubular bones and spine	Alcohol intake frequency	rs1515590	3	T	C	0.0182446	0.00311623	4.79999e-09		-0.184537	0.180799	0.307409	72.7648
Osteochondrodysplasia with defects of growth of tubular bones and spine	Alcohol intake frequency	rs1666658	11	C	T	0.0179674	0.00309866	6.69993e-09		0.149611	0.18237	0.412004	71.171
Osteochondrodysplasia with defects of growth of tubular bones and spine	Alcohol intake frequency	rs17662759	2	C	T	0.0301348	0.00546031	3.40001e-08		0.0263797	0.282753	0.925669	68.1727
Osteochondrodysplasia with defects of growth of tubular bones and spine	Alcohol intake frequency	rs17690703	17	T	C	0.0250342	0.00343021	2.90001e-13		0.440374	0.283948	0.120926	112.269
Osteochondrodysplasia with defects of growth of tubular bones and spine	Alcohol intake frequency	rs186347	14	T	G	0.0179489	0.00305071	4e-09		-0.137194	0.180096	0.44619	74.0866
Osteochondrodysplasia with defects of growth of tubular bones and spine	Alcohol intake frequency	rs1937522	13	G	A	0.0168979	0.00303207	2.5e-08		-0.0931285	0.179128	0.603134	65.8102
Osteochondrodysplasia with defects of growth of tubular bones and spine	Alcohol intake frequency	rs1991083	2	T	C	-0.0223925	0.00325813	6.29941e-12		0.0809291	0.207365	0.696335	100.934
Osteochondrodysplasia with defects of growth of tubular bones and spine	Alcohol intake frequency	rs2159935	4	A	G	-0.0185742	0.00302582	8.30004e-10		-0.0441334	0.179061	0.805317	79.7387
Osteochondrodysplasia with defects of growth of tubular bones and spine	Alcohol intake frequency	rs2160935	8	T	C	-0.018718	0.00309117	1.40001e-09		0.145746	0.18741	0.436754	77.4833
Osteochondrodysplasia with defects of growth of tubular bones and spine	Alcohol intake frequency	rs2244598	1	C	T	-0.018378	0.00311907	3.79997e-09		0.172551	0.182709	0.344963	74.6399
Osteochondrodysplasia with defects of growth of tubular bones and spine	Alcohol intake frequency	rs2411453	16	G	T	-0.0350793	0.00309039	7.29962e-30		0.181121	0.178659	0.310689	273.848
Osteochondrodysplasia with defects of growth of tubular bones and spine	Alcohol intake frequency	rs2535911	14	T	C	-0.0188476	0.00316849	2.69998e-09		-0.0265253	0.178273	0.881719	75.2017
Osteochondrodysplasia with defects of growth of tubular bones and spine	Alcohol intake frequency	rs2622167	7	A	G	-0.0191155	0.0030674	4.60002e-10		-0.136522	0.192082	0.477242	82.7656
Osteochondrodysplasia with defects of growth of tubular bones and spine	Alcohol intake frequency	rs262240	3	T	C	-0.017207	0.00303483	1.40001e-08		0.0475992	0.182936	0.794713	68.1849
Osteochondrodysplasia with defects of growth of tubular bones and spine	Alcohol intake frequency	rs2717063	2	A	C	-0.0203704	0.00308457	4.00037e-11		0.347008	0.181748	0.0562251	93.1242
Osteochondrodysplasia with defects of growth of tubular bones and spine	Alcohol intake frequency	rs28768122	12	C	T	0.0207	0.00355204	5.60003e-09		-0.00939363	0.210897	0.964473	72.3796
Osteochondrodysplasia with defects of growth of tubular bones and spine	Alcohol intake frequency	rs28787109	1	A	G	0.0178107	0.00308461	7.69999e-09		0.0549062	0.207245	0.791061	70.653
Osteochondrodysplasia with defects of growth of tubular bones and spine	Alcohol intake frequency	rs2924321	18	A	G	-0.0195131	0.00305022	1.6e-10		-0.225283	0.185902	0.225576	87.4859
Osteochondrodysplasia with defects of growth of tubular bones and spine	Alcohol intake frequency	rs324012	12	T	C	-0.0177932	0.00304357	5e-09		0.362473	0.17827	0.0420243	72.4256
Osteochondrodysplasia with defects of growth of tubular bones and spine	Alcohol intake frequency	rs34440851	8	T	C	-0.0226831	0.00415058	4.60002e-08		0.144957	0.211324	0.492746	63.0269
Osteochondrodysplasia with defects of growth of tubular bones and spine	Alcohol intake frequency	rs34473884	10	A	G	-0.0203615	0.00350346	6.19998e-09		0.0654863	0.21286	0.758349	71.5442
Osteochondrodysplasia with defects of growth of tubular bones and spine	Alcohol intake frequency	rs34631026	16	T	C	-0.0169128	0.00304832	2.90001e-08		0.23675	0.18831	0.208669	65.3648
Osteochondrodysplasia with defects of growth of tubular bones and spine	Alcohol intake frequency	rs34811474	4	A	G	-0.0201809	0.00359305	1.89998e-08		0.274396	0.210207	0.191771	66.8528
Osteochondrodysplasia with defects of growth of tubular bones and spine	Alcohol intake frequency	rs35105141	16	T	C	0.026345	0.00308788	1.39991e-17		-0.297652	0.184962	0.10756	154.277
Osteochondrodysplasia with defects of growth of tubular bones and spine	Alcohol intake frequency	rs362307	4	T	C	0.0433047	0.00580219	8.4004e-14		0.0639747	0.355512	0.857191	119.715
Osteochondrodysplasia with defects of growth of tubular bones and spine	Alcohol intake frequency	rs4241258	2	T	C	0.0250636	0.00440325	1.29999e-08		-0.142007	0.300973	0.637052	68.9531
Osteochondrodysplasia with defects of growth of tubular bones and spine	Alcohol intake frequency	rs4242715	10	A	G	-0.0186543	0.00324831	9.29994e-09		0.0999408	0.181496	0.581874	69.9611
Osteochondrodysplasia with defects of growth of tubular bones and spine	Alcohol intake frequency	rs4417025	1	A	G	-0.0188379	0.00316516	2.69998e-09		-0.17425	0.214707	0.417037	75.7215
Osteochondrodysplasia with defects of growth of tubular bones and spine	Alcohol intake frequency	rs4503294	1	T	C	0.0181476	0.00307049	3.40001e-09		-0.349198	0.177762	0.0494823	74.8454
Osteochondrodysplasia with defects of growth of tubular bones and spine	Alcohol intake frequency	rs461599	5	C	A	-0.0191888	0.00303977	2.69998e-10		-0.0818239	0.178205	0.646123	84.6504
Osteochondrodysplasia with defects of growth of tubular bones and spine	Alcohol intake frequency	rs4726481	7	T	G	0.0217614	0.00310188	2.29985e-12		-0.140883	0.188673	0.455244	105.169
Osteochondrodysplasia with defects of growth of tubular bones and spine	Alcohol intake frequency	rs4800487	18	G	A	-0.0289372	0.00304694	2.19989e-21		-0.169149	0.179127	0.345018	192.214
Osteochondrodysplasia with defects of growth of tubular bones and spine	Alcohol intake frequency	rs489062	10	A	G	0.0166498	0.00305291	4.90004e-08		-0.275448	0.179517	0.124934	63.0904
Osteochondrodysplasia with defects of growth of tubular bones and spine	Alcohol intake frequency	rs4916723	5	C	A	0.0239479	0.00309951	1.10002e-14		-0.114908	0.179136	0.521226	129.272
Osteochondrodysplasia with defects of growth of tubular bones and spine	Alcohol intake frequency	rs4940926	18	C	T	-0.0191003	0.00344068	2.80001e-08		-0.136313	0.225923	0.546268	65.7088
Osteochondrodysplasia with defects of growth of tubular bones and spine	Alcohol intake frequency	rs4968391	17	T	G	-0.0192695	0.0032265	2.30001e-09		-0.198683	0.181161	0.272765	75.3475
Osteochondrodysplasia with defects of growth of tubular bones and spine	Alcohol intake frequency	rs5022348	18	T	C	0.0202641	0.00357005	1.40001e-08		0.165635	0.180036	0.357567	91.6632
Osteochondrodysplasia with defects of growth of tubular bones and spine	Alcohol intake frequency	rs550942	11	T	C	0.022401	0.00398884	2e-08		-0.297938	0.299731	0.320214	67.3434
Osteochondrodysplasia with defects of growth of tubular bones and spine	Alcohol intake frequency	rs56194430	5	T	C	0.0225403	0.00407148	3.09999e-08		0.296211	0.267557	0.268253	66.0843
Osteochondrodysplasia with defects of growth of tubular bones and spine	Alcohol intake frequency	rs58905411	12	A	G	-0.0266343	0.00307848	5.10035e-18		-0.203042	0.180675	0.261098	158.738
Osteochondrodysplasia with defects of growth of tubular bones and spine	Alcohol intake frequency	rs6030200	20	A	G	-0.019529	0.00327075	2.39999e-09		0.0758545	0.182198	0.677169	75.9964
Osteochondrodysplasia with defects of growth of tubular bones and spine	Alcohol intake frequency	rs61873510	10	T	G	0.0203737	0.00330311	6.90001e-10		-0.062198	0.19605	0.75105	84.5972
Osteochondrodysplasia with defects of growth of tubular bones and spine	Alcohol intake frequency	rs62305780	4	G	C	-0.0485216	0.00506585	9.8992e-22		0.00427499	0.254827	0.986615	199.932
Osteochondrodysplasia with defects of growth of tubular bones and spine	Alcohol intake frequency	rs62339673	4	A	C	0.0182943	0.00315406	6.59994e-09		0.188	0.187892	0.317033	72.4119
Osteochondrodysplasia with defects of growth of tubular bones and spine	Alcohol intake frequency	rs62466318	7	T	C	-0.0254919	0.0037742	1.39991e-11		0.307897	0.227949	0.176783	97.1783
Osteochondrodysplasia with defects of growth of tubular bones and spine	Alcohol intake frequency	rs650558	17	T	C	0.0207362	0.0035079	3.40001e-09		-0.349897	0.218612	0.109479	74.1475
Osteochondrodysplasia with defects of growth of tubular bones and spine	Alcohol intake frequency	rs6727281	2	T	C	-0.024322	0.00391964	5.49997e-10		-0.164924	0.202755	0.415979	82.1525
Osteochondrodysplasia with defects of growth of tubular bones and spine	Alcohol intake frequency	rs71651683	22	T	C	-0.0704589	0.0127906	3.59998e-08		0.0649513	1.03206	0.94982	64.2694
Osteochondrodysplasia with defects of growth of tubular bones and spine	Alcohol intake frequency	rs72769229	2	T	A	-0.0231352	0.00419154	3.40001e-08		0.10359	0.278241	0.709668	64.8124
Osteochondrodysplasia with defects of growth of tubular bones and spine	Alcohol intake frequency	rs72787062	16	A	G	-0.0281947	0.00410324	6.4003e-12		-0.442143	0.248668	0.0753963	100.193
Osteochondrodysplasia with defects of growth of tubular bones and spine	Alcohol intake frequency	rs728538	16	G	T	0.0228752	0.00406259	1.79999e-08		-0.0676852	0.227517	0.766089	67.9213
Osteochondrodysplasia with defects of growth of tubular bones and spine	Alcohol intake frequency	rs7298932	12	G	A	-0.0237214	0.00431166	3.79997e-08		0.445513	0.267434	0.095737	65.565
Osteochondrodysplasia with defects of growth of tubular bones and spine	Alcohol intake frequency	rs7302200	12	A	G	-0.0184222	0.00319841	8.40001e-09		0.156792	0.195457	0.422447	70.4313
Osteochondrodysplasia with defects of growth of tubular bones and spine	Alcohol intake frequency	rs73050128	7	A	C	-0.0260048	0.00409088	2.1e-10		0.204899	0.204528	0.316434	85.9548
Osteochondrodysplasia with defects of growth of tubular bones and spine	Alcohol intake frequency	rs7330939	13	T	C	-0.0213301	0.0034046	3.69999e-10		0.079434	0.189874	0.675691	84.7651
Osteochondrodysplasia with defects of growth of tubular bones and spine	Alcohol intake frequency	rs7460106	8	C	T	-0.0217112	0.00361927	2e-09		0.0730866	0.204715	0.721079	78.516
Osteochondrodysplasia with defects of growth of tubular bones and spine	Alcohol intake frequency	rs74679146	9	C	T	-0.0320735	0.00575757	2.5e-08		-0.299605	0.346551	0.387295	65.6089
Osteochondrodysplasia with defects of growth of tubular bones and spine	Alcohol intake frequency	rs7514579	1	C	A	0.0196672	0.00359788	4.60002e-08		0.402009	0.174093	0.0209344	63.8242
Osteochondrodysplasia with defects of growth of tubular bones and spine	Alcohol intake frequency	rs76082653	3	T	C	0.0464269	0.00668673	3.80014e-12		-0.480996	0.512791	0.348246	102.421
Osteochondrodysplasia with defects of growth of tubular bones and spine	Alcohol intake frequency	rs7610856	3	A	C	-0.023864	0.00307022	7.70016e-15		0.0373624	0.182816	0.838063	129.036
Osteochondrodysplasia with defects of growth of tubular bones and spine	Alcohol intake frequency	rs780094	2	C	T	-0.0509938	0.00310506	1.29987e-60		-0.306255	0.184069	0.0961524	569.92
Osteochondrodysplasia with defects of growth of tubular bones and spine	Alcohol intake frequency	rs780569	1	A	T	0.0198033	0.00336454	4e-09		0.28893	0.210105	0.169078	74.858
Osteochondrodysplasia with defects of growth of tubular bones and spine	Alcohol intake frequency	rs80292319	15	C	T	-0.0393728	0.00649583	1.40001e-09		-0.135014	0.324408	0.677275	77.9569
Osteochondrodysplasia with defects of growth of tubular bones and spine	Alcohol intake frequency	rs8043563	16	C	G	0.0233654	0.00347125	1.69981e-11		0.0442791	0.200571	0.825275	97.8256
Osteochondrodysplasia with defects of growth of tubular bones and spine	Alcohol intake frequency	rs8083110	18	T	C	-0.0168099	0.00307792	4.70002e-08		0.0421817	0.177557	0.812217	63.6049
Osteochondrodysplasia with defects of growth of tubular bones and spine	Alcohol intake frequency	rs838145	19	A	G	0.0219548	0.00305549	6.70039e-13		-0.293786	0.186143	0.114501	110.631
Osteochondrodysplasia with defects of growth of tubular bones and spine	Alcohol intake frequency	rs8614	17	A	C	0.0247806	0.00392537	2.69998e-10		0.0256783	0.244589	0.916387	84.7356
Osteochondrodysplasia with defects of growth of tubular bones and spine	Alcohol intake frequency	rs9349379	6	G	A	-0.0193455	0.00308215	3.50002e-10		-0.0701867	0.178074	0.693475	83.4399
Osteochondrodysplasia with defects of growth of tubular bones and spine	Alcohol intake frequency	rs9372625	6	A	G	-0.0255579	0.00312467	2.90001e-16		-0.154057	0.190106	0.417726	142.595
Osteochondrodysplasia with defects of growth of tubular bones and spine	Alcohol intake frequency	rs9403297	6	A	G	0.0188234	0.00313037	1.79999e-09		-0.174146	0.19462	0.370893	76.6345
Osteochondrodysplasia with defects of growth of tubular bones and spine	Alcohol intake frequency	rs9648478	7	A	G	0.0168603	0.00302891	2.59998e-08		-0.0566745	0.179358	0.752014	65.6969
Osteochondrodysplasia with defects of growth of tubular bones and spine	Alcohol intake frequency	rs9814516	3	T	G	-0.0251117	0.00355589	1.59993e-12		0.0608428	0.210858	0.772926	105.597
Osteochondrodysplasia with defects of growth of tubular bones and spine	Alcohol intake frequency	rs9829192	3	T	G	0.0169324	0.00305032	2.80001e-08		-0.0894822	0.179291	0.617716	65.1721
Osteochondrodysplasia with defects of growth of tubular bones and spine	Alcohol intake frequency	rs9891943	17	C	T	0.0198671	0.00364147	4.90004e-08		-0.145248	0.23179	0.530897	65.0604
Osteochondrodysplasia with defects of growth of tubular bones and spine	Alcohol intake frequency	rs9906502	17	A	G	0.0237883	0.00396178	1.89998e-09		0.0685325	0.229394	0.765128	76.2365
Other diseases of spinal cord	Alcohol intake frequency	rs1004787	2	A	G	-0.0222262	0.00304518	2.90001e-13		-0.0297108	0.0493609	0.547235	113.732
Other diseases of spinal cord	Alcohol intake frequency	rs10188314	2	T	C	-0.0197869	0.00303605	7.19946e-11		-0.0109426	0.048088	0.819993	90.2188
Other diseases of spinal cord	Alcohol intake frequency	rs10792669	11	G	A	0.0174322	0.00304065	9.90011e-09		0.0309864	0.0478854	0.51757	70.2518
Other diseases of spinal cord	Alcohol intake frequency	rs11039429	11	T	C	-0.0235595	0.00303737	8.69961e-15		-0.0602341	0.0496218	0.224799	127.29
Other diseases of spinal cord	Alcohol intake frequency	rs11223617	11	A	G	0.0250908	0.00375381	2.29985e-11		-0.0215279	0.0524488	0.681472	95.2891
Other diseases of spinal cord	Alcohol intake frequency	rs11700855	21	G	A	-0.029795	0.00523292	1.2e-08		-0.0408665	0.0740952	0.581263	69.5634
Other diseases of spinal cord	Alcohol intake frequency	rs11750777	5	A	G	-0.020493	0.00372613	3.79997e-08		0.0718158	0.0668998	0.283054	64.3106
Other diseases of spinal cord	Alcohol intake frequency	rs11787216	8	T	C	0.0244162	0.00320078	2.39994e-14		0.044486	0.0500121	0.373732	128.407
Other diseases of spinal cord	Alcohol intake frequency	rs11940694	4	G	A	-0.0437138	0.00311609	1e-44		0.0429183	0.0500764	0.391413	422.95
Other diseases of spinal cord	Alcohol intake frequency	rs12153855	6	C	T	0.0294435	0.00493484	2.39999e-09		-0.0258779	0.103083	0.801783	75.3265
Other diseases of spinal cord	Alcohol intake frequency	rs1228589	3	A	G	0.0210699	0.00352806	2.30001e-09		0.0461558	0.0552929	0.403857	76.1827
Other diseases of spinal cord	Alcohol intake frequency	rs1229984	4	C	T	-0.261708	0.00918496	1.39959e-178		-0.22178	0.349945	0.526241	1683.7
Other diseases of spinal cord	Alcohol intake frequency	rs13102973	4	C	T	-0.0194072	0.00311875	4.90004e-10		-0.0682284	0.0481041	0.156089	82.1669
Other diseases of spinal cord	Alcohol intake frequency	rs13135092	4	G	A	0.0438341	0.00549884	1.59993e-15		0.0793418	0.180312	0.65992	135.983
Other diseases of spinal cord	Alcohol intake frequency	rs13178443	5	T	C	-0.0186516	0.00338983	3.79997e-08		0.0272775	0.0519765	0.599719	64.3391
Other diseases of spinal cord	Alcohol intake frequency	rs13390019	2	C	T	0.0296116	0.00449182	4.30031e-11		0.0728783	0.098844	0.460936	94.1331
Other diseases of spinal cord	Alcohol intake frequency	rs1421085	16	C	T	0.0199392	0.00308481	1e-10		0.0487672	0.048356	0.313213	88.4972
Other diseases of spinal cord	Alcohol intake frequency	rs1515590	3	T	C	0.0182446	0.00311623	4.79999e-09		0.0583641	0.048048	0.22448	72.7648
Other diseases of spinal cord	Alcohol intake frequency	rs1666658	11	C	T	0.0179674	0.00309866	6.69993e-09		-0.0450005	0.0489969	0.358391	71.171
Other diseases of spinal cord	Alcohol intake frequency	rs17662759	2	C	T	0.0301348	0.00546031	3.40001e-08		-0.0383524	0.0768911	0.617928	68.1727
Other diseases of spinal cord	Alcohol intake frequency	rs17690703	17	T	C	0.0250342	0.00343021	2.90001e-13		-0.0581208	0.0742038	0.433475	112.269
Other diseases of spinal cord	Alcohol intake frequency	rs186347	14	T	G	0.0179489	0.00305071	4e-09		-0.0665319	0.0480614	0.166264	74.0866
Other diseases of spinal cord	Alcohol intake frequency	rs1937522	13	G	A	0.0168979	0.00303207	2.5e-08		-0.0405044	0.0476996	0.395795	65.8102
Other diseases of spinal cord	Alcohol intake frequency	rs1991083	2	T	C	-0.0223925	0.00325813	6.29941e-12		0.0502678	0.0551822	0.362326	100.934
Other diseases of spinal cord	Alcohol intake frequency	rs2159935	4	A	G	-0.0185742	0.00302582	8.30004e-10		-0.0455586	0.0480483	0.343035	79.7387
Other diseases of spinal cord	Alcohol intake frequency	rs2160935	8	T	C	-0.018718	0.00309117	1.40001e-09		-0.0312903	0.0499263	0.530837	77.4833
Other diseases of spinal cord	Alcohol intake frequency	rs2244598	1	C	T	-0.018378	0.00311907	3.79997e-09		0.0134706	0.0490187	0.783468	74.6399
Other diseases of spinal cord	Alcohol intake frequency	rs2411453	16	G	T	-0.0350793	0.00309039	7.29962e-30		0.00727397	0.0479262	0.879365	273.848
Other diseases of spinal cord	Alcohol intake frequency	rs2535911	14	T	C	-0.0188476	0.00316849	2.69998e-09		0.0242315	0.0481449	0.614751	75.2017
Other diseases of spinal cord	Alcohol intake frequency	rs2622167	7	A	G	-0.0191155	0.0030674	4.60002e-10		-0.0318766	0.0511674	0.533294	82.7656
Other diseases of spinal cord	Alcohol intake frequency	rs262240	3	T	C	-0.017207	0.00303483	1.40001e-08		0.0269299	0.0490941	0.583324	68.1849
Other diseases of spinal cord	Alcohol intake frequency	rs2717063	2	A	C	-0.0203704	0.00308457	4.00037e-11		0.0177594	0.0489012	0.71648	93.1242
Other diseases of spinal cord	Alcohol intake frequency	rs28768122	12	C	T	0.0207	0.00355204	5.60003e-09		-0.0811756	0.0561904	0.148555	72.3796
Other diseases of spinal cord	Alcohol intake frequency	rs28787109	1	A	G	0.0178107	0.00308461	7.69999e-09		-0.0513342	0.055778	0.3574	70.653
Other diseases of spinal cord	Alcohol intake frequency	rs2924321	18	A	G	-0.0195131	0.00305022	1.6e-10		-0.0377527	0.0497011	0.447497	87.4859
Other diseases of spinal cord	Alcohol intake frequency	rs324012	12	T	C	-0.0177932	0.00304357	5e-09		0.0362667	0.0479462	0.449407	72.4256
Other diseases of spinal cord	Alcohol intake frequency	rs34440851	8	T	C	-0.0226831	0.00415058	4.60002e-08		0.0306495	0.056721	0.588952	63.0269
Other diseases of spinal cord	Alcohol intake frequency	rs34473884	10	A	G	-0.0203615	0.00350346	6.19998e-09		-0.0342128	0.0568316	0.547172	71.5442
Other diseases of spinal cord	Alcohol intake frequency	rs34631026	16	T	C	-0.0169128	0.00304832	2.90001e-08		-0.0951775	0.0507185	0.0605745	65.3648
Other diseases of spinal cord	Alcohol intake frequency	rs34811474	4	A	G	-0.0201809	0.00359305	1.89998e-08		-0.0307542	0.0568642	0.58862	66.8528
Other diseases of spinal cord	Alcohol intake frequency	rs35105141	16	T	C	0.026345	0.00308788	1.39991e-17		-0.0844325	0.0494902	0.0879995	154.277
Other diseases of spinal cord	Alcohol intake frequency	rs362307	4	T	C	0.0433047	0.00580219	8.4004e-14		0.0533154	0.0942142	0.571464	119.715
Other diseases of spinal cord	Alcohol intake frequency	rs4241258	2	T	C	0.0250636	0.00440325	1.29999e-08		0.0594097	0.080476	0.460375	68.9531
Other diseases of spinal cord	Alcohol intake frequency	rs4242715	10	A	G	-0.0186543	0.00324831	9.29994e-09		-0.00445685	0.0486939	0.927073	69.9611
Other diseases of spinal cord	Alcohol intake frequency	rs4417025	1	A	G	-0.0188379	0.00316516	2.69998e-09		-0.0243095	0.0568678	0.669035	75.7215
Other diseases of spinal cord	Alcohol intake frequency	rs4503294	1	T	C	0.0181476	0.00307049	3.40001e-09		-0.121855	0.0474086	0.0101608	74.8454
Other diseases of spinal cord	Alcohol intake frequency	rs461599	5	C	A	-0.0191888	0.00303977	2.69998e-10		0.0402277	0.0477219	0.39925	84.6504
Other diseases of spinal cord	Alcohol intake frequency	rs4726481	7	T	G	0.0217614	0.00310188	2.29985e-12		-0.0581805	0.050305	0.247454	105.169
Other diseases of spinal cord	Alcohol intake frequency	rs4800487	18	G	A	-0.0289372	0.00304694	2.19989e-21		0.0217691	0.0478222	0.648959	192.214
Other diseases of spinal cord	Alcohol intake frequency	rs489062	10	A	G	0.0166498	0.00305291	4.90004e-08		-0.0507069	0.0482631	0.293426	63.0904
Other diseases of spinal cord	Alcohol intake frequency	rs4916723	5	C	A	0.0239479	0.00309951	1.10002e-14		-0.0142424	0.047898	0.7662	129.272
Other diseases of spinal cord	Alcohol intake frequency	rs4940926	18	C	T	-0.0191003	0.00344068	2.80001e-08		-0.0398731	0.0602816	0.508326	65.7088
Other diseases of spinal cord	Alcohol intake frequency	rs4968391	17	T	G	-0.0192695	0.0032265	2.30001e-09		-0.0139852	0.0489965	0.775313	75.3475
Other diseases of spinal cord	Alcohol intake frequency	rs5022348	18	T	C	0.0202641	0.00357005	1.40001e-08		0.0630974	0.0478702	0.187472	91.6632
Other diseases of spinal cord	Alcohol intake frequency	rs550942	11	T	C	0.022401	0.00398884	2e-08		-0.0175985	0.0798795	0.825627	67.3434
Other diseases of spinal cord	Alcohol intake frequency	rs56194430	5	T	C	0.0225403	0.00407148	3.09999e-08		-0.137178	0.0721783	0.0573628	66.0843
Other diseases of spinal cord	Alcohol intake frequency	rs58905411	12	A	G	-0.0266343	0.00307848	5.10035e-18		0.044008	0.0482334	0.36156	158.738
Other diseases of spinal cord	Alcohol intake frequency	rs6030200	20	A	G	-0.019529	0.00327075	2.39999e-09		-0.00263752	0.0486189	0.956737	75.9964
Other diseases of spinal cord	Alcohol intake frequency	rs61873510	10	T	G	0.0203737	0.00330311	6.90001e-10		-0.00044024	0.052462	0.993305	84.5972
Other diseases of spinal cord	Alcohol intake frequency	rs62305780	4	G	C	-0.0485216	0.00506585	9.8992e-22		0.0998716	0.0685306	0.145026	199.932
Other diseases of spinal cord	Alcohol intake frequency	rs62339673	4	A	C	0.0182943	0.00315406	6.59994e-09		-0.00721353	0.0502146	0.885774	72.4119
Other diseases of spinal cord	Alcohol intake frequency	rs62466318	7	T	C	-0.0254919	0.0037742	1.39991e-11		-0.0100613	0.0608655	0.868706	97.1783
Other diseases of spinal cord	Alcohol intake frequency	rs650558	17	T	C	0.0207362	0.0035079	3.40001e-09		0.0383434	0.0582777	0.510574	74.1475
Other diseases of spinal cord	Alcohol intake frequency	rs6727281	2	T	C	-0.024322	0.00391964	5.49997e-10		0.0239499	0.0544584	0.660094	82.1525
Other diseases of spinal cord	Alcohol intake frequency	rs71651683	22	T	C	-0.0704589	0.0127906	3.59998e-08		0.157745	0.288789	0.584907	64.2694
Other diseases of spinal cord	Alcohol intake frequency	rs72769229	2	T	A	-0.0231352	0.00419154	3.40001e-08		0.0422318	0.0743454	0.570003	64.8124
Other diseases of spinal cord	Alcohol intake frequency	rs72787062	16	A	G	-0.0281947	0.00410324	6.4003e-12		0.0847463	0.0670594	0.20632	100.193
Other diseases of spinal cord	Alcohol intake frequency	rs728538	16	G	T	0.0228752	0.00406259	1.79999e-08		0.00655354	0.0611664	0.914676	67.9213
Other diseases of spinal cord	Alcohol intake frequency	rs7298932	12	G	A	-0.0237214	0.00431166	3.79997e-08		-0.00484202	0.0732099	0.947267	65.565
Other diseases of spinal cord	Alcohol intake frequency	rs7302200	12	A	G	-0.0184222	0.00319841	8.40001e-09		-0.0975898	0.0523106	0.0620998	70.4313
Other diseases of spinal cord	Alcohol intake frequency	rs73050128	7	A	C	-0.0260048	0.00409088	2.1e-10		-0.0314212	0.0555003	0.571294	85.9548
Other diseases of spinal cord	Alcohol intake frequency	rs7330939	13	T	C	-0.0213301	0.0034046	3.69999e-10		0.061305	0.0504114	0.223949	84.7651
Other diseases of spinal cord	Alcohol intake frequency	rs7460106	8	C	T	-0.0217112	0.00361927	2e-09		-0.0412378	0.0548182	0.451892	78.516
Other diseases of spinal cord	Alcohol intake frequency	rs74679146	9	C	T	-0.0320735	0.00575757	2.5e-08		-0.0700521	0.0928276	0.450461	65.6089
Other diseases of spinal cord	Alcohol intake frequency	rs7514579	1	C	A	0.0196672	0.00359788	4.60002e-08		-0.0193487	0.0589345	0.742679	63.8242
Other diseases of spinal cord	Alcohol intake frequency	rs76082653	3	T	C	0.0464269	0.00668673	3.80014e-12		0.209543	0.135782	0.122773	102.421
Other diseases of spinal cord	Alcohol intake frequency	rs7610856	3	A	C	-0.023864	0.00307022	7.70016e-15		0.0143244	0.0489576	0.769837	129.036
Other diseases of spinal cord	Alcohol intake frequency	rs780094	2	C	T	-0.0509938	0.00310506	1.29987e-60		0.0339776	0.0499265	0.496156	569.92
Other diseases of spinal cord	Alcohol intake frequency	rs780569	1	A	T	0.0198033	0.00336454	4e-09		-0.111064	0.0563875	0.0488776	74.858
Other diseases of spinal cord	Alcohol intake frequency	rs80292319	15	C	T	-0.0393728	0.00649583	1.40001e-09		-0.00719651	0.0870072	0.934081	77.9569
Other diseases of spinal cord	Alcohol intake frequency	rs8043563	16	C	G	0.0233654	0.00347125	1.69981e-11		0.0347027	0.0537948	0.518867	97.8256
Other diseases of spinal cord	Alcohol intake frequency	rs8083110	18	T	C	-0.0168099	0.00307792	4.70002e-08		-0.0411749	0.0477996	0.389015	63.6049
Other diseases of spinal cord	Alcohol intake frequency	rs838145	19	A	G	0.0219548	0.00305549	6.70039e-13		-0.0492461	0.0502382	0.326961	110.631
Other diseases of spinal cord	Alcohol intake frequency	rs8614	17	A	C	0.0247806	0.00392537	2.69998e-10		0.0237991	0.0663434	0.7198	84.7356
Other diseases of spinal cord	Alcohol intake frequency	rs9349379	6	G	A	-0.0193455	0.00308215	3.50002e-10		-0.0902216	0.0478758	0.0594977	83.4399
Other diseases of spinal cord	Alcohol intake frequency	rs9372625	6	A	G	-0.0255579	0.00312467	2.90001e-16		-0.0855437	0.0511868	0.0946804	142.595
Other diseases of spinal cord	Alcohol intake frequency	rs9403297	6	A	G	0.0188234	0.00313037	1.79999e-09		-0.0399705	0.0520102	0.442183	76.6345
Other diseases of spinal cord	Alcohol intake frequency	rs9648478	7	A	G	0.0168603	0.00302891	2.59998e-08		0.0114465	0.0477331	0.810483	65.6969
Other diseases of spinal cord	Alcohol intake frequency	rs9814516	3	T	G	-0.0251117	0.00355589	1.59993e-12		-0.0392858	0.0579695	0.497963	105.597
Other diseases of spinal cord	Alcohol intake frequency	rs9829192	3	T	G	0.0169324	0.00305032	2.80001e-08		0.0419336	0.0480796	0.383115	65.1721
Other diseases of spinal cord	Alcohol intake frequency	rs9891943	17	C	T	0.0198671	0.00364147	4.90004e-08		0.053665	0.0620841	0.387373	65.0604
Other diseases of spinal cord	Alcohol intake frequency	rs9906502	17	A	G	0.0237883	0.00396178	1.89998e-09		-0.00517746	0.0605848	0.931897	76.2365
Pain in thoracic spine	Alcohol intake frequency	rs1004787	2	A	G	-0.0222262	0.00304518	2.90001e-13		0.042196	0.0206527	0.0410403	113.732
Pain in thoracic spine	Alcohol intake frequency	rs10188314	2	T	C	-0.0197869	0.00303605	7.19946e-11		0.0300397	0.020007	0.133236	90.2188
Pain in thoracic spine	Alcohol intake frequency	rs10792669	11	G	A	0.0174322	0.00304065	9.90011e-09		0.0049811	0.0199555	0.802889	70.2518
Pain in thoracic spine	Alcohol intake frequency	rs11039429	11	T	C	-0.0235595	0.00303737	8.69961e-15		-0.00522757	0.0207283	0.80089	127.29
Pain in thoracic spine	Alcohol intake frequency	rs11223617	11	A	G	0.0250908	0.00375381	2.29985e-11		0.00784967	0.0218907	0.719906	95.2891
Pain in thoracic spine	Alcohol intake frequency	rs11700855	21	G	A	-0.029795	0.00523292	1.2e-08		-0.0243783	0.0309721	0.431219	69.5634
Pain in thoracic spine	Alcohol intake frequency	rs11750777	5	A	G	-0.020493	0.00372613	3.79997e-08		-0.022481	0.0279008	0.420388	64.3106
Pain in thoracic spine	Alcohol intake frequency	rs11787216	8	T	C	0.0244162	0.00320078	2.39994e-14		-0.00299125	0.0208133	0.885723	128.407
Pain in thoracic spine	Alcohol intake frequency	rs11940694	4	G	A	-0.0437138	0.00311609	1e-44		0.0132321	0.0208963	0.526586	422.95
Pain in thoracic spine	Alcohol intake frequency	rs12153855	6	C	T	0.0294435	0.00493484	2.39999e-09		-0.000849321	0.0426593	0.984116	75.3265
Pain in thoracic spine	Alcohol intake frequency	rs1228589	3	A	G	0.0210699	0.00352806	2.30001e-09		0.0197712	0.0229405	0.388771	76.1827
Pain in thoracic spine	Alcohol intake frequency	rs1229984	4	C	T	-0.261708	0.00918496	1.39959e-178		0.212917	0.14889	0.152707	1683.7
Pain in thoracic spine	Alcohol intake frequency	rs13102973	4	C	T	-0.0194072	0.00311875	4.90004e-10		-0.0298327	0.0200454	0.136684	82.1669
Pain in thoracic spine	Alcohol intake frequency	rs13135092	4	G	A	0.0438341	0.00549884	1.59993e-15		-0.00763939	0.0795857	0.923529	135.983
Pain in thoracic spine	Alcohol intake frequency	rs13178443	5	T	C	-0.0186516	0.00338983	3.79997e-08		-0.0301903	0.0216162	0.162518	64.3391
Pain in thoracic spine	Alcohol intake frequency	rs13390019	2	C	T	0.0296116	0.00449182	4.30031e-11		-0.0191884	0.0420809	0.648398	94.1331
Pain in thoracic spine	Alcohol intake frequency	rs1421085	16	C	T	0.0199392	0.00308481	1e-10		-0.0102507	0.0201549	0.611035	88.4972
Pain in thoracic spine	Alcohol intake frequency	rs1515590	3	T	C	0.0182446	0.00311623	4.79999e-09		0.0192022	0.0200281	0.337679	72.7648
Pain in thoracic spine	Alcohol intake frequency	rs1666658	11	C	T	0.0179674	0.00309866	6.69993e-09		-0.00491013	0.0203588	0.809415	71.171
Pain in thoracic spine	Alcohol intake frequency	rs17662759	2	C	T	0.0301348	0.00546031	3.40001e-08		0.0138121	0.0326528	0.672297	68.1727
Pain in thoracic spine	Alcohol intake frequency	rs17690703	17	T	C	0.0250342	0.00343021	2.90001e-13		0.0483564	0.0315516	0.125371	112.269
Pain in thoracic spine	Alcohol intake frequency	rs186347	14	T	G	0.0179489	0.00305071	4e-09		0.0382116	0.0200641	0.0568473	74.0866
Pain in thoracic spine	Alcohol intake frequency	rs1937522	13	G	A	0.0168979	0.00303207	2.5e-08		0.0312104	0.0199563	0.117831	65.8102
Pain in thoracic spine	Alcohol intake frequency	rs1991083	2	T	C	-0.0223925	0.00325813	6.29941e-12		-0.00841223	0.0231275	0.716058	100.934
Pain in thoracic spine	Alcohol intake frequency	rs2159935	4	A	G	-0.0185742	0.00302582	8.30004e-10		0.0103767	0.0200534	0.604839	79.7387
Pain in thoracic spine	Alcohol intake frequency	rs2160935	8	T	C	-0.018718	0.00309117	1.40001e-09		-0.00617247	0.0208704	0.76742	77.4833
Pain in thoracic spine	Alcohol intake frequency	rs2244598	1	C	T	-0.018378	0.00311907	3.79997e-09		-0.00930045	0.0204007	0.64847	74.6399
Pain in thoracic spine	Alcohol intake frequency	rs2411453	16	G	T	-0.0350793	0.00309039	7.29962e-30		-0.0200498	0.019962	0.315188	273.848
Pain in thoracic spine	Alcohol intake frequency	rs2535911	14	T	C	-0.0188476	0.00316849	2.69998e-09		-0.0269535	0.0200796	0.179489	75.2017
Pain in thoracic spine	Alcohol intake frequency	rs2622167	7	A	G	-0.0191155	0.0030674	4.60002e-10		-0.00606279	0.0214022	0.776964	82.7656
Pain in thoracic spine	Alcohol intake frequency	rs262240	3	T	C	-0.017207	0.00303483	1.40001e-08		-0.0345817	0.0205323	0.0921319	68.1849
Pain in thoracic spine	Alcohol intake frequency	rs2717063	2	A	C	-0.0203704	0.00308457	4.00037e-11		0.0298246	0.0204035	0.143812	93.1242
Pain in thoracic spine	Alcohol intake frequency	rs28768122	12	C	T	0.0207	0.00355204	5.60003e-09		0.0537071	0.0233365	0.0213678	72.3796
Pain in thoracic spine	Alcohol intake frequency	rs28787109	1	A	G	0.0178107	0.00308461	7.69999e-09		0.0262918	0.0233765	0.260712	70.653
Pain in thoracic spine	Alcohol intake frequency	rs2924321	18	A	G	-0.0195131	0.00305022	1.6e-10		-0.0100312	0.0206761	0.627563	87.4859
Pain in thoracic spine	Alcohol intake frequency	rs324012	12	T	C	-0.0177932	0.00304357	5e-09		0.0212371	0.020011	0.288566	72.4256
Pain in thoracic spine	Alcohol intake frequency	rs34440851	8	T	C	-0.0226831	0.00415058	4.60002e-08		-0.00726513	0.0237469	0.759651	63.0269
Pain in thoracic spine	Alcohol intake frequency	rs34473884	10	A	G	-0.0203615	0.00350346	6.19998e-09		-0.0280099	0.0237495	0.238242	71.5442
Pain in thoracic spine	Alcohol intake frequency	rs34631026	16	T	C	-0.0169128	0.00304832	2.90001e-08		0.0476329	0.0211565	0.0243568	65.3648
Pain in thoracic spine	Alcohol intake frequency	rs34811474	4	A	G	-0.0201809	0.00359305	1.89998e-08		-0.0189046	0.0238269	0.427537	66.8528
Pain in thoracic spine	Alcohol intake frequency	rs35105141	16	T	C	0.026345	0.00308788	1.39991e-17		-0.0122114	0.0205944	0.553215	154.277
Pain in thoracic spine	Alcohol intake frequency	rs362307	4	T	C	0.0433047	0.00580219	8.4004e-14		0.0105437	0.0399626	0.791903	119.715
Pain in thoracic spine	Alcohol intake frequency	rs4241258	2	T	C	0.0250636	0.00440325	1.29999e-08		0.0536015	0.0334012	0.108543	68.9531
Pain in thoracic spine	Alcohol intake frequency	rs4242715	10	A	G	-0.0186543	0.00324831	9.29994e-09		-0.0188818	0.0202567	0.35127	69.9611
Pain in thoracic spine	Alcohol intake frequency	rs4417025	1	A	G	-0.0188379	0.00316516	2.69998e-09		-0.0253628	0.0237919	0.286411	75.7215
Pain in thoracic spine	Alcohol intake frequency	rs4503294	1	T	C	0.0181476	0.00307049	3.40001e-09		-0.0218135	0.0200642	0.276956	74.8454
Pain in thoracic spine	Alcohol intake frequency	rs461599	5	C	A	-0.0191888	0.00303977	2.69998e-10		0.00543895	0.0199081	0.784697	84.6504
Pain in thoracic spine	Alcohol intake frequency	rs4726481	7	T	G	0.0217614	0.00310188	2.29985e-12		-0.00612262	0.0209774	0.770387	105.169
Pain in thoracic spine	Alcohol intake frequency	rs4800487	18	G	A	-0.0289372	0.00304694	2.19989e-21		-0.0441821	0.0199379	0.0266925	192.214
Pain in thoracic spine	Alcohol intake frequency	rs489062	10	A	G	0.0166498	0.00305291	4.90004e-08		0.0398736	0.0201258	0.0475675	63.0904
Pain in thoracic spine	Alcohol intake frequency	rs4916723	5	C	A	0.0239479	0.00309951	1.10002e-14		-0.0304665	0.0199515	0.126755	129.272
Pain in thoracic spine	Alcohol intake frequency	rs4940926	18	C	T	-0.0191003	0.00344068	2.80001e-08		0.0179535	0.0253991	0.479656	65.7088
Pain in thoracic spine	Alcohol intake frequency	rs4968391	17	T	G	-0.0192695	0.0032265	2.30001e-09		-0.0358158	0.0204009	0.0791571	75.3475
Pain in thoracic spine	Alcohol intake frequency	rs5022348	18	T	C	0.0202641	0.00357005	1.40001e-08		0.0145739	0.0199923	0.466016	91.6632
Pain in thoracic spine	Alcohol intake frequency	rs550942	11	T	C	0.022401	0.00398884	2e-08		0.0210312	0.0337187	0.532808	67.3434
Pain in thoracic spine	Alcohol intake frequency	rs56194430	5	T	C	0.0225403	0.00407148	3.09999e-08		-0.00371984	0.0301365	0.901764	66.0843
Pain in thoracic spine	Alcohol intake frequency	rs58905411	12	A	G	-0.0266343	0.00307848	5.10035e-18		-0.0306613	0.0200791	0.126755	158.738
Pain in thoracic spine	Alcohol intake frequency	rs6030200	20	A	G	-0.019529	0.00327075	2.39999e-09		0.00922345	0.0202773	0.649205	75.9964
Pain in thoracic spine	Alcohol intake frequency	rs61873510	10	T	G	0.0203737	0.00330311	6.90001e-10		0.00529459	0.0218985	0.808951	84.5972
Pain in thoracic spine	Alcohol intake frequency	rs62305780	4	G	C	-0.0485216	0.00506585	9.8992e-22		-0.031455	0.028573	0.270956	199.932
Pain in thoracic spine	Alcohol intake frequency	rs62339673	4	A	C	0.0182943	0.00315406	6.59994e-09		0.00669891	0.0210006	0.749737	72.4119
Pain in thoracic spine	Alcohol intake frequency	rs62466318	7	T	C	-0.0254919	0.0037742	1.39991e-11		0.0012863	0.0255269	0.959812	97.1783
Pain in thoracic spine	Alcohol intake frequency	rs650558	17	T	C	0.0207362	0.0035079	3.40001e-09		0.0113635	0.0243985	0.641397	74.1475
Pain in thoracic spine	Alcohol intake frequency	rs6727281	2	T	C	-0.024322	0.00391964	5.49997e-10		-0.00853628	0.0226554	0.706331	82.1525
Pain in thoracic spine	Alcohol intake frequency	rs71651683	22	T	C	-0.0704589	0.0127906	3.59998e-08		-0.129008	0.117038	0.270342	64.2694
Pain in thoracic spine	Alcohol intake frequency	rs72769229	2	T	A	-0.0231352	0.00419154	3.40001e-08		-0.050515	0.0308941	0.102028	64.8124
Pain in thoracic spine	Alcohol intake frequency	rs72787062	16	A	G	-0.0281947	0.00410324	6.4003e-12		-0.00501576	0.027647	0.856037	100.193
Pain in thoracic spine	Alcohol intake frequency	rs728538	16	G	T	0.0228752	0.00406259	1.79999e-08		0.0331048	0.0253193	0.191046	67.9213
Pain in thoracic spine	Alcohol intake frequency	rs7298932	12	G	A	-0.0237214	0.00431166	3.79997e-08		0.00101036	0.0306318	0.973687	65.565
Pain in thoracic spine	Alcohol intake frequency	rs7302200	12	A	G	-0.0184222	0.00319841	8.40001e-09		0.0292606	0.0218864	0.181247	70.4313
Pain in thoracic spine	Alcohol intake frequency	rs73050128	7	A	C	-0.0260048	0.00409088	2.1e-10		-0.0184016	0.0230975	0.42563	85.9548
Pain in thoracic spine	Alcohol intake frequency	rs7330939	13	T	C	-0.0213301	0.0034046	3.69999e-10		-0.0237355	0.021089	0.260381	84.7651
Pain in thoracic spine	Alcohol intake frequency	rs7460106	8	C	T	-0.0217112	0.00361927	2e-09		0.0517867	0.0229038	0.0237564	78.516
Pain in thoracic spine	Alcohol intake frequency	rs74679146	9	C	T	-0.0320735	0.00575757	2.5e-08		-0.000551516	0.0383273	0.988519	65.6089
Pain in thoracic spine	Alcohol intake frequency	rs7514579	1	C	A	0.0196672	0.00359788	4.60002e-08		-0.00174152	0.0244034	0.943108	63.8242
Pain in thoracic spine	Alcohol intake frequency	rs76082653	3	T	C	0.0464269	0.00668673	3.80014e-12		0.0306413	0.0569683	0.59067	102.421
Pain in thoracic spine	Alcohol intake frequency	rs7610856	3	A	C	-0.023864	0.00307022	7.70016e-15		0.0306538	0.0203691	0.132345	129.036
Pain in thoracic spine	Alcohol intake frequency	rs780094	2	C	T	-0.0509938	0.00310506	1.29987e-60		-0.0157387	0.0208149	0.449574	569.92
Pain in thoracic spine	Alcohol intake frequency	rs780569	1	A	T	0.0198033	0.00336454	4e-09		0.0478299	0.0236432	0.0430745	74.858
Pain in thoracic spine	Alcohol intake frequency	rs80292319	15	C	T	-0.0393728	0.00649583	1.40001e-09		-0.0127209	0.0360492	0.724181	77.9569
Pain in thoracic spine	Alcohol intake frequency	rs8043563	16	C	G	0.0233654	0.00347125	1.69981e-11		-0.0143073	0.0223771	0.52258	97.8256
Pain in thoracic spine	Alcohol intake frequency	rs8083110	18	T	C	-0.0168099	0.00307792	4.70002e-08		-0.0178741	0.0199132	0.3694	63.6049
Pain in thoracic spine	Alcohol intake frequency	rs838145	19	A	G	0.0219548	0.00305549	6.70039e-13		0.011917	0.0209544	0.569552	110.631
Pain in thoracic spine	Alcohol intake frequency	rs8614	17	A	C	0.0247806	0.00392537	2.69998e-10		0.00596482	0.028001	0.83131	84.7356
Pain in thoracic spine	Alcohol intake frequency	rs9349379	6	G	A	-0.0193455	0.00308215	3.50002e-10		0.0209065	0.0199665	0.295062	83.4399
Pain in thoracic spine	Alcohol intake frequency	rs9372625	6	A	G	-0.0255579	0.00312467	2.90001e-16		0.00965791	0.0213498	0.651006	142.595
Pain in thoracic spine	Alcohol intake frequency	rs9403297	6	A	G	0.0188234	0.00313037	1.79999e-09		0.00890815	0.0217346	0.681908	76.6345
Pain in thoracic spine	Alcohol intake frequency	rs9648478	7	A	G	0.0168603	0.00302891	2.59998e-08		0.0060934	0.0198734	0.75914	65.6969
Pain in thoracic spine	Alcohol intake frequency	rs9814516	3	T	G	-0.0251117	0.00355589	1.59993e-12		-0.0226003	0.0240961	0.348284	105.597
Pain in thoracic spine	Alcohol intake frequency	rs9829192	3	T	G	0.0169324	0.00305032	2.80001e-08		0.0161802	0.0200433	0.419514	65.1721
Pain in thoracic spine	Alcohol intake frequency	rs9891943	17	C	T	0.0198671	0.00364147	4.90004e-08		0.0295164	0.0262467	0.260768	65.0604
Pain in thoracic spine	Alcohol intake frequency	rs9906502	17	A	G	0.0237883	0.00396178	1.89998e-09		-0.0247157	0.0253575	0.329714	76.2365
Sciatica	Alcohol intake frequency	rs1004787	2	A	G	-0.0222262	0.00304518	2.90001e-13		0.0039585	0.010676	0.710798	113.732
Sciatica	Alcohol intake frequency	rs10188314	2	T	C	-0.0197869	0.00303605	7.19946e-11		-0.0114206	0.0103319	0.268997	90.2188
Sciatica	Alcohol intake frequency	rs10792669	11	G	A	0.0174322	0.00304065	9.90011e-09		0.000974402	0.0103073	0.924684	70.2518
Sciatica	Alcohol intake frequency	rs11039429	11	T	C	-0.0235595	0.00303737	8.69961e-15		0.00294952	0.0107018	0.782847	127.29
Sciatica	Alcohol intake frequency	rs11223617	11	A	G	0.0250908	0.00375381	2.29985e-11		0.0107832	0.0113019	0.340034	95.2891
Sciatica	Alcohol intake frequency	rs11700855	21	G	A	-0.029795	0.00523292	1.2e-08		0.00173094	0.0159649	0.913661	69.5634
Sciatica	Alcohol intake frequency	rs11750777	5	A	G	-0.020493	0.00372613	3.79997e-08		-0.0273015	0.0144218	0.0583485	64.3106
Sciatica	Alcohol intake frequency	rs11787216	8	T	C	0.0244162	0.00320078	2.39994e-14		0.0398129	0.0107159	0.000202946	128.407
Sciatica	Alcohol intake frequency	rs11940694	4	G	A	-0.0437138	0.00311609	1e-44		-0.00491916	0.0107876	0.64839	422.95
Sciatica	Alcohol intake frequency	rs12153855	6	C	T	0.0294435	0.00493484	2.39999e-09		0.0540941	0.0220147	0.0140033	75.3265
Sciatica	Alcohol intake frequency	rs1228589	3	A	G	0.0210699	0.00352806	2.30001e-09		0.0117788	0.0118756	0.321269	76.1827
Sciatica	Alcohol intake frequency	rs1229984	4	C	T	-0.261708	0.00918496	1.39959e-178		0.0451483	0.0765808	0.555492	1683.7
Sciatica	Alcohol intake frequency	rs13102973	4	C	T	-0.0194072	0.00311875	4.90004e-10		-0.0139132	0.010369	0.179659	82.1669
Sciatica	Alcohol intake frequency	rs13135092	4	G	A	0.0438341	0.00549884	1.59993e-15		-0.020813	0.0404916	0.607245	135.983
Sciatica	Alcohol intake frequency	rs13178443	5	T	C	-0.0186516	0.00338983	3.79997e-08		-0.0160941	0.0111633	0.149387	64.3391
Sciatica	Alcohol intake frequency	rs13390019	2	C	T	0.0296116	0.00449182	4.30031e-11		0.0296809	0.0215949	0.169305	94.1331
Sciatica	Alcohol intake frequency	rs1421085	16	C	T	0.0199392	0.00308481	1e-10		0.0128728	0.0104231	0.216822	88.4972
Sciatica	Alcohol intake frequency	rs1515590	3	T	C	0.0182446	0.00311623	4.79999e-09		0.0061853	0.0103508	0.55013	72.7648
Sciatica	Alcohol intake frequency	rs1666658	11	C	T	0.0179674	0.00309866	6.69993e-09		0.0070454	0.0105315	0.503504	71.171
Sciatica	Alcohol intake frequency	rs17662759	2	C	T	0.0301348	0.00546031	3.40001e-08		0.00863698	0.0168421	0.608078	68.1727
Sciatica	Alcohol intake frequency	rs17690703	17	T	C	0.0250342	0.00343021	2.90001e-13		-0.00803894	0.0162118	0.619986	112.269
Sciatica	Alcohol intake frequency	rs186347	14	T	G	0.0179489	0.00305071	4e-09		0.0162067	0.0103654	0.117927	74.0866
Sciatica	Alcohol intake frequency	rs1937522	13	G	A	0.0168979	0.00303207	2.5e-08		0.00695752	0.0103127	0.499893	65.8102
Sciatica	Alcohol intake frequency	rs1991083	2	T	C	-0.0223925	0.00325813	6.29941e-12		0.0110906	0.0119137	0.351899	100.934
Sciatica	Alcohol intake frequency	rs2159935	4	A	G	-0.0185742	0.00302582	8.30004e-10		-0.018946	0.0103592	0.067414	79.7387
Sciatica	Alcohol intake frequency	rs2160935	8	T	C	-0.018718	0.00309117	1.40001e-09		-0.0147919	0.0107912	0.170457	77.4833
Sciatica	Alcohol intake frequency	rs2244598	1	C	T	-0.018378	0.00311907	3.79997e-09		-0.0110968	0.0105508	0.292911	74.6399
Sciatica	Alcohol intake frequency	rs2411453	16	G	T	-0.0350793	0.00309039	7.29962e-30		-0.00621292	0.0103165	0.54702	273.848
Sciatica	Alcohol intake frequency	rs2535911	14	T	C	-0.0188476	0.00316849	2.69998e-09		-0.00187938	0.0103736	0.856234	75.2017
Sciatica	Alcohol intake frequency	rs2622167	7	A	G	-0.0191155	0.0030674	4.60002e-10		0.0093847	0.0110499	0.395715	82.7656
Sciatica	Alcohol intake frequency	rs262240	3	T	C	-0.017207	0.00303483	1.40001e-08		0.00791932	0.0105924	0.454678	68.1849
Sciatica	Alcohol intake frequency	rs2717063	2	A	C	-0.0203704	0.00308457	4.00037e-11		0.0369499	0.0105629	0.000468641	93.1242
Sciatica	Alcohol intake frequency	rs28787109	1	A	G	0.0178107	0.00308461	7.69999e-09		0.00527295	0.0120621	0.662003	70.653
Sciatica	Alcohol intake frequency	rs2924321	18	A	G	-0.0195131	0.00305022	1.6e-10		-0.00456321	0.0106953	0.66963	87.4859
Sciatica	Alcohol intake frequency	rs324012	12	T	C	-0.0177932	0.00304357	5e-09		-0.00993744	0.0103366	0.336358	72.4256
Sciatica	Alcohol intake frequency	rs34440851	8	T	C	-0.0226831	0.00415058	4.60002e-08		-0.0205969	0.0122676	0.0931601	63.0269
Sciatica	Alcohol intake frequency	rs34473884	10	A	G	-0.0203615	0.00350346	6.19998e-09		-0.0235236	0.0122749	0.0553134	71.5442
Sciatica	Alcohol intake frequency	rs34631026	16	T	C	-0.0169128	0.00304832	2.90001e-08		0.00983307	0.0109251	0.368095	65.3648
Sciatica	Alcohol intake frequency	rs34811474	4	A	G	-0.0201809	0.00359305	1.89998e-08		-0.0152999	0.0123473	0.215299	66.8528
Sciatica	Alcohol intake frequency	rs35105141	16	T	C	0.026345	0.00308788	1.39991e-17		0.0249152	0.0106498	0.0193099	154.277
Sciatica	Alcohol intake frequency	rs362307	4	T	C	0.0433047	0.00580219	8.4004e-14		0.0190684	0.0205841	0.354256	119.715
Sciatica	Alcohol intake frequency	rs4241258	2	T	C	0.0250636	0.00440325	1.29999e-08		0.00927402	0.0172336	0.590482	68.9531
Sciatica	Alcohol intake frequency	rs4242715	10	A	G	-0.0186543	0.00324831	9.29994e-09		-0.00625759	0.0104709	0.550097	69.9611
Sciatica	Alcohol intake frequency	rs4417025	1	A	G	-0.0188379	0.00316516	2.69998e-09		-0.010912	0.0122827	0.374324	75.7215
Sciatica	Alcohol intake frequency	rs4503294	1	T	C	0.0181476	0.00307049	3.40001e-09		0.000448893	0.0103799	0.965505	74.8454
Sciatica	Alcohol intake frequency	rs461599	5	C	A	-0.0191888	0.00303977	2.69998e-10		0.0180422	0.010293	0.0796269	84.6504
Sciatica	Alcohol intake frequency	rs4726481	7	T	G	0.0217614	0.00310188	2.29985e-12		0.0118461	0.0108352	0.274262	105.169
Sciatica	Alcohol intake frequency	rs4800487	18	G	A	-0.0289372	0.00304694	2.19989e-21		-0.0253498	0.0103097	0.0139396	192.214
Sciatica	Alcohol intake frequency	rs489062	10	A	G	0.0166498	0.00305291	4.90004e-08		-0.0051513	0.0104059	0.620575	63.0904
Sciatica	Alcohol intake frequency	rs4916723	5	C	A	0.0239479	0.00309951	1.10002e-14		0.00328079	0.010316	0.750463	129.272
Sciatica	Alcohol intake frequency	rs4940926	18	C	T	-0.0191003	0.00344068	2.80001e-08		0.000398961	0.0130901	0.975686	65.7088
Sciatica	Alcohol intake frequency	rs4968391	17	T	G	-0.0192695	0.0032265	2.30001e-09		0.0055874	0.0105387	0.595987	75.3475
Sciatica	Alcohol intake frequency	rs5022348	18	T	C	0.0202641	0.00357005	1.40001e-08		0.0238599	0.0103375	0.0209942	91.6632
Sciatica	Alcohol intake frequency	rs550942	11	T	C	0.022401	0.00398884	2e-08		-0.020644	0.017358	0.234319	67.3434
Sciatica	Alcohol intake frequency	rs56194430	5	T	C	0.0225403	0.00407148	3.09999e-08		-0.00253508	0.0155378	0.870396	66.0843
Sciatica	Alcohol intake frequency	rs58905411	12	A	G	-0.0266343	0.00307848	5.10035e-18		-0.0222555	0.0103831	0.0320775	158.738
Sciatica	Alcohol intake frequency	rs6030200	20	A	G	-0.019529	0.00327075	2.39999e-09		-0.0117783	0.0104792	0.261025	75.9964
Sciatica	Alcohol intake frequency	rs61873510	10	T	G	0.0203737	0.00330311	6.90001e-10		0.00898413	0.0113293	0.42778	84.5972
Sciatica	Alcohol intake frequency	rs62305780	4	G	C	-0.0485216	0.00506585	9.8992e-22		-0.0165745	0.0147533	0.261248	199.932
Sciatica	Alcohol intake frequency	rs62339673	4	A	C	0.0182943	0.00315406	6.59994e-09		0.00237662	0.010843	0.826506	72.4119
Sciatica	Alcohol intake frequency	rs62466318	7	T	C	-0.0254919	0.0037742	1.39991e-11		0.00752226	0.0131754	0.568045	97.1783
Sciatica	Alcohol intake frequency	rs650558	17	T	C	0.0207362	0.0035079	3.40001e-09		-0.000255898	0.0126223	0.983825	74.1475
Sciatica	Alcohol intake frequency	rs6727281	2	T	C	-0.024322	0.00391964	5.49997e-10		0.00585759	0.0117223	0.617288	82.1525
Sciatica	Alcohol intake frequency	rs71651683	22	T	C	-0.0704589	0.0127906	3.59998e-08		0.0612316	0.0603997	0.310691	64.2694
Sciatica	Alcohol intake frequency	rs72769229	2	T	A	-0.0231352	0.00419154	3.40001e-08		-0.0355648	0.0159359	0.0256319	64.8124
Sciatica	Alcohol intake frequency	rs72787062	16	A	G	-0.0281947	0.00410324	6.4003e-12		0.0130418	0.0143034	0.361877	100.193
Sciatica	Alcohol intake frequency	rs728538	16	G	T	0.0228752	0.00406259	1.79999e-08		0.0263388	0.0131001	0.044369	67.9213
Sciatica	Alcohol intake frequency	rs7298932	12	G	A	-0.0237214	0.00431166	3.79997e-08		-0.0237664	0.0158147	0.13289	65.565
Sciatica	Alcohol intake frequency	rs7302200	12	A	G	-0.0184222	0.00319841	8.40001e-09		-0.0169546	0.0113125	0.133938	70.4313
Sciatica	Alcohol intake frequency	rs73050128	7	A	C	-0.0260048	0.00409088	2.1e-10		-0.0164935	0.0119574	0.167786	85.9548
Sciatica	Alcohol intake frequency	rs7330939	13	T	C	-0.0213301	0.0034046	3.69999e-10		-0.0153752	0.0109014	0.158424	84.7651
Sciatica	Alcohol intake frequency	rs7460106	8	C	T	-0.0217112	0.00361927	2e-09		-0.0102889	0.0118351	0.384654	78.516
Sciatica	Alcohol intake frequency	rs74679146	9	C	T	-0.0320735	0.00575757	2.5e-08		0.00581003	0.0199268	0.770616	65.6089
Sciatica	Alcohol intake frequency	rs7514579	1	C	A	0.0196672	0.00359788	4.60002e-08		-0.00813812	0.0126236	0.519138	63.8242
Sciatica	Alcohol intake frequency	rs76082653	3	T	C	0.0464269	0.00668673	3.80014e-12		0.0368535	0.0292298	0.207374	102.421
Sciatica	Alcohol intake frequency	rs7610856	3	A	C	-0.023864	0.00307022	7.70016e-15		0.0145332	0.0105396	0.167921	129.036
Sciatica	Alcohol intake frequency	rs780094	2	C	T	-0.0509938	0.00310506	1.29987e-60		0.00599882	0.0107526	0.576917	569.92
Sciatica	Alcohol intake frequency	rs780569	1	A	T	0.0198033	0.00336454	4e-09		-0.00210699	0.0122338	0.863259	74.858
Sciatica	Alcohol intake frequency	rs80292319	15	C	T	-0.0393728	0.00649583	1.40001e-09		-0.00456777	0.0186842	0.806864	77.9569
Sciatica	Alcohol intake frequency	rs8043563	16	C	G	0.0233654	0.00347125	1.69981e-11		-0.026988	0.0115781	0.019756	97.8256
Sciatica	Alcohol intake frequency	rs8083110	18	T	C	-0.0168099	0.00307792	4.70002e-08		-0.00643244	0.0102945	0.532074	63.6049
Sciatica	Alcohol intake frequency	rs838145	19	A	G	0.0219548	0.00305549	6.70039e-13		-0.00854261	0.0108251	0.430026	110.631
Sciatica	Alcohol intake frequency	rs8614	17	A	C	0.0247806	0.00392537	2.69998e-10		0.0114977	0.0144307	0.425596	84.7356
Sciatica	Alcohol intake frequency	rs9349379	6	G	A	-0.0193455	0.00308215	3.50002e-10		-0.0121866	0.0103183	0.237576	83.4399
Sciatica	Alcohol intake frequency	rs9372625	6	A	G	-0.0255579	0.00312467	2.90001e-16		-0.00888338	0.0110424	0.421122	142.595
Sciatica	Alcohol intake frequency	rs9403297	6	A	G	0.0188234	0.00313037	1.79999e-09		-0.0197647	0.011235	0.0785435	76.6345
Sciatica	Alcohol intake frequency	rs9648478	7	A	G	0.0168603	0.00302891	2.59998e-08		-0.019075	0.0102771	0.0634439	65.6969
Sciatica	Alcohol intake frequency	rs9814516	3	T	G	-0.0251117	0.00355589	1.59993e-12		-0.0114042	0.0124523	0.359754	105.597
Sciatica	Alcohol intake frequency	rs9829192	3	T	G	0.0169324	0.00305032	2.80001e-08		-0.000811534	0.0103568	0.937543	65.1721
Sciatica	Alcohol intake frequency	rs9891943	17	C	T	0.0198671	0.00364147	4.90004e-08		0.0108599	0.0135554	0.423043	65.0604
Sciatica	Alcohol intake frequency	rs9906502	17	A	G	0.0237883	0.00396178	1.89998e-09		-0.00634621	0.013094	0.627912	76.2365
Scoliosis	Alcohol intake frequency	rs1004787	2	A	G	-0.0222262	0.00304518	2.90001e-13		-0.00340793	0.0279231	0.902862	113.732
Scoliosis	Alcohol intake frequency	rs10188314	2	T	C	-0.0197869	0.00303605	7.19946e-11		-0.0334464	0.0270334	0.216003	90.2188
Scoliosis	Alcohol intake frequency	rs10792669	11	G	A	0.0174322	0.00304065	9.90011e-09		-0.0419074	0.0269984	0.12061	70.2518
Scoliosis	Alcohol intake frequency	rs11039429	11	T	C	-0.0235595	0.00303737	8.69961e-15		-0.00415048	0.0279348	0.881887	127.29
Scoliosis	Alcohol intake frequency	rs11223617	11	A	G	0.0250908	0.00375381	2.29985e-11		-0.030985	0.0296222	0.295558	95.2891
Scoliosis	Alcohol intake frequency	rs11700855	21	G	A	-0.029795	0.00523292	1.2e-08		0.0400938	0.0416259	0.33545	69.5634
Scoliosis	Alcohol intake frequency	rs11750777	5	A	G	-0.020493	0.00372613	3.79997e-08		-0.0588567	0.0377333	0.118805	64.3106
Scoliosis	Alcohol intake frequency	rs11787216	8	T	C	0.0244162	0.00320078	2.39994e-14		-0.0365843	0.0282093	0.19467	128.407
Scoliosis	Alcohol intake frequency	rs11940694	4	G	A	-0.0437138	0.00311609	1e-44		-0.0345158	0.0282352	0.221541	422.95
Scoliosis	Alcohol intake frequency	rs12153855	6	C	T	0.0294435	0.00493484	2.39999e-09		-0.044724	0.0578238	0.439254	75.3265
Scoliosis	Alcohol intake frequency	rs1228589	3	A	G	0.0210699	0.00352806	2.30001e-09		0.00665608	0.0311575	0.830838	76.1827
Scoliosis	Alcohol intake frequency	rs1229984	4	C	T	-0.261708	0.00918496	1.39959e-178		0.116487	0.197383	0.555086	1683.7
Scoliosis	Alcohol intake frequency	rs13102973	4	C	T	-0.0194072	0.00311875	4.90004e-10		0.0331276	0.0270715	0.221063	82.1669
Scoliosis	Alcohol intake frequency	rs13135092	4	G	A	0.0438341	0.00549884	1.59993e-15		0.0697442	0.104856	0.50596	135.983
Scoliosis	Alcohol intake frequency	rs13178443	5	T	C	-0.0186516	0.00338983	3.79997e-08		-0.0679977	0.0291676	0.0197388	64.3391
Scoliosis	Alcohol intake frequency	rs13390019	2	C	T	0.0296116	0.00449182	4.30031e-11		0.0362176	0.0560647	0.518282	94.1331
Scoliosis	Alcohol intake frequency	rs1421085	16	C	T	0.0199392	0.00308481	1e-10		0.0184526	0.0272585	0.498438	88.4972
Scoliosis	Alcohol intake frequency	rs1515590	3	T	C	0.0182446	0.00311623	4.79999e-09		-0.0210001	0.02705	0.437545	72.7648
Scoliosis	Alcohol intake frequency	rs1666658	11	C	T	0.0179674	0.00309866	6.69993e-09		-0.0338677	0.0275704	0.219294	71.171
Scoliosis	Alcohol intake frequency	rs17662759	2	C	T	0.0301348	0.00546031	3.40001e-08		0.00906946	0.043746	0.835759	68.1727
Scoliosis	Alcohol intake frequency	rs17690703	17	T	C	0.0250342	0.00343021	2.90001e-13		0.0281762	0.041907	0.50136	112.269
Scoliosis	Alcohol intake frequency	rs186347	14	T	G	0.0179489	0.00305071	4e-09		-0.0103693	0.0271837	0.702867	74.0866
Scoliosis	Alcohol intake frequency	rs1937522	13	G	A	0.0168979	0.00303207	2.5e-08		0.0161851	0.0269297	0.547831	65.8102
Scoliosis	Alcohol intake frequency	rs1991083	2	T	C	-0.0223925	0.00325813	6.29941e-12		-0.00680855	0.0310683	0.826535	100.934
Scoliosis	Alcohol intake frequency	rs2159935	4	A	G	-0.0185742	0.00302582	8.30004e-10		-0.0141022	0.0270523	0.602162	79.7387
Scoliosis	Alcohol intake frequency	rs2160935	8	T	C	-0.018718	0.00309117	1.40001e-09		0.0419094	0.0281872	0.13706	77.4833
Scoliosis	Alcohol intake frequency	rs2244598	1	C	T	-0.018378	0.00311907	3.79997e-09		0.00985126	0.0276721	0.721842	74.6399
Scoliosis	Alcohol intake frequency	rs2411453	16	G	T	-0.0350793	0.00309039	7.29962e-30		-0.0050902	0.0270163	0.850553	273.848
Scoliosis	Alcohol intake frequency	rs2535911	14	T	C	-0.0188476	0.00316849	2.69998e-09		-0.0197048	0.0271469	0.467927	75.2017
Scoliosis	Alcohol intake frequency	rs2622167	7	A	G	-0.0191155	0.0030674	4.60002e-10		-0.0158392	0.0288473	0.582958	82.7656
Scoliosis	Alcohol intake frequency	rs262240	3	T	C	-0.017207	0.00303483	1.40001e-08		-0.0464247	0.0277545	0.0943887	68.1849
Scoliosis	Alcohol intake frequency	rs2717063	2	A	C	-0.0203704	0.00308457	4.00037e-11		0.0149271	0.0275758	0.588292	93.1242
Scoliosis	Alcohol intake frequency	rs28768122	12	C	T	0.0207	0.00355204	5.60003e-09		0.0145943	0.0315953	0.644143	72.3796
Scoliosis	Alcohol intake frequency	rs28787109	1	A	G	0.0178107	0.00308461	7.69999e-09		-0.0344362	0.0314724	0.27388	70.653
Scoliosis	Alcohol intake frequency	rs2924321	18	A	G	-0.0195131	0.00305022	1.6e-10		-0.0197761	0.0281019	0.481603	87.4859
Scoliosis	Alcohol intake frequency	rs324012	12	T	C	-0.0177932	0.00304357	5e-09		0.0121396	0.0270934	0.654106	72.4256
Scoliosis	Alcohol intake frequency	rs34440851	8	T	C	-0.0226831	0.00415058	4.60002e-08		0.050599	0.0319571	0.113344	63.0269
Scoliosis	Alcohol intake frequency	rs34473884	10	A	G	-0.0203615	0.00350346	6.19998e-09		-0.0533725	0.0319617	0.0949424	71.5442
Scoliosis	Alcohol intake frequency	rs34631026	16	T	C	-0.0169128	0.00304832	2.90001e-08		-0.00595356	0.0285887	0.835035	65.3648
Scoliosis	Alcohol intake frequency	rs34811474	4	A	G	-0.0201809	0.00359305	1.89998e-08		-0.0293608	0.0320487	0.359599	66.8528
Scoliosis	Alcohol intake frequency	rs35105141	16	T	C	0.026345	0.00308788	1.39991e-17		0.00348648	0.0278886	0.900512	154.277
Scoliosis	Alcohol intake frequency	rs362307	4	T	C	0.0433047	0.00580219	8.4004e-14		0.0175696	0.053651	0.743305	119.715
Scoliosis	Alcohol intake frequency	rs4241258	2	T	C	0.0250636	0.00440325	1.29999e-08		0.052725	0.0452132	0.243557	68.9531
Scoliosis	Alcohol intake frequency	rs4242715	10	A	G	-0.0186543	0.00324831	9.29994e-09		-0.0420686	0.0274202	0.124977	69.9611
Scoliosis	Alcohol intake frequency	rs4417025	1	A	G	-0.0188379	0.00316516	2.69998e-09		0.0224639	0.032081	0.483788	75.7215
Scoliosis	Alcohol intake frequency	rs4503294	1	T	C	0.0181476	0.00307049	3.40001e-09		-0.0396843	0.0271122	0.143275	74.8454
Scoliosis	Alcohol intake frequency	rs461599	5	C	A	-0.0191888	0.00303977	2.69998e-10		-0.00823483	0.026939	0.759845	84.6504
Scoliosis	Alcohol intake frequency	rs4726481	7	T	G	0.0217614	0.00310188	2.29985e-12		-0.00116062	0.0283745	0.967373	105.169
Scoliosis	Alcohol intake frequency	rs4800487	18	G	A	-0.0289372	0.00304694	2.19989e-21		-0.0817061	0.0269027	0.00238869	192.214
Scoliosis	Alcohol intake frequency	rs489062	10	A	G	0.0166498	0.00305291	4.90004e-08		-0.00351073	0.027185	0.897245	63.0904
Scoliosis	Alcohol intake frequency	rs4916723	5	C	A	0.0239479	0.00309951	1.10002e-14		-0.0436341	0.0269978	0.106049	129.272
Scoliosis	Alcohol intake frequency	rs4940926	18	C	T	-0.0191003	0.00344068	2.80001e-08		0.0413816	0.0341853	0.226084	65.7088
Scoliosis	Alcohol intake frequency	rs4968391	17	T	G	-0.0192695	0.0032265	2.30001e-09		-0.011409	0.0275585	0.67888	75.3475
Scoliosis	Alcohol intake frequency	rs5022348	18	T	C	0.0202641	0.00357005	1.40001e-08		-0.0327957	0.0270269	0.224959	91.6632
Scoliosis	Alcohol intake frequency	rs550942	11	T	C	0.022401	0.00398884	2e-08		-0.048156	0.0451205	0.285847	67.3434
Scoliosis	Alcohol intake frequency	rs56194430	5	T	C	0.0225403	0.00407148	3.09999e-08		-0.0150803	0.0405319	0.709849	66.0843
Scoliosis	Alcohol intake frequency	rs58905411	12	A	G	-0.0266343	0.00307848	5.10035e-18		-0.00931752	0.0271753	0.731698	158.738
Scoliosis	Alcohol intake frequency	rs6030200	20	A	G	-0.019529	0.00327075	2.39999e-09		-0.0377096	0.0274657	0.169761	75.9964
Scoliosis	Alcohol intake frequency	rs61873510	10	T	G	0.0203737	0.00330311	6.90001e-10		-0.0208548	0.0296833	0.482317	84.5972
Scoliosis	Alcohol intake frequency	rs62305780	4	G	C	-0.0485216	0.00506585	9.8992e-22		0.00394236	0.0386738	0.918805	199.932
Scoliosis	Alcohol intake frequency	rs62339673	4	A	C	0.0182943	0.00315406	6.59994e-09		-0.0684097	0.0283495	0.0158183	72.4119
Scoliosis	Alcohol intake frequency	rs62466318	7	T	C	-0.0254919	0.0037742	1.39991e-11		0.0187763	0.0343115	0.584221	97.1783
Scoliosis	Alcohol intake frequency	rs650558	17	T	C	0.0207362	0.0035079	3.40001e-09		0.0534513	0.0330401	0.105712	74.1475
Scoliosis	Alcohol intake frequency	rs6727281	2	T	C	-0.024322	0.00391964	5.49997e-10		0.0171666	0.0307147	0.576226	82.1525
Scoliosis	Alcohol intake frequency	rs71651683	22	T	C	-0.0704589	0.0127906	3.59998e-08		-0.225087	0.158255	0.154938	64.2694
Scoliosis	Alcohol intake frequency	rs72769229	2	T	A	-0.0231352	0.00419154	3.40001e-08		0.00541082	0.0418761	0.897191	64.8124
Scoliosis	Alcohol intake frequency	rs72787062	16	A	G	-0.0281947	0.00410324	6.4003e-12		-0.0432285	0.037865	0.2536	100.193
Scoliosis	Alcohol intake frequency	rs728538	16	G	T	0.0228752	0.00406259	1.79999e-08		0.0510524	0.0344423	0.138271	67.9213
Scoliosis	Alcohol intake frequency	rs7298932	12	G	A	-0.0237214	0.00431166	3.79997e-08		-0.00328487	0.0412101	0.936468	65.565
Scoliosis	Alcohol intake frequency	rs7302200	12	A	G	-0.0184222	0.00319841	8.40001e-09		-0.00558623	0.0294952	0.849783	70.4313
Scoliosis	Alcohol intake frequency	rs73050128	7	A	C	-0.0260048	0.00409088	2.1e-10		0.0282108	0.0312627	0.366855	85.9548
Scoliosis	Alcohol intake frequency	rs7330939	13	T	C	-0.0213301	0.0034046	3.69999e-10		-0.0135046	0.0285471	0.636167	84.7651
Scoliosis	Alcohol intake frequency	rs7460106	8	C	T	-0.0217112	0.00361927	2e-09		0.01436	0.031032	0.643545	78.516
Scoliosis	Alcohol intake frequency	rs74679146	9	C	T	-0.0320735	0.00575757	2.5e-08		0.0451241	0.0521836	0.387193	65.6089
Scoliosis	Alcohol intake frequency	rs7514579	1	C	A	0.0196672	0.00359788	4.60002e-08		-0.0320905	0.0330438	0.331474	63.8242
Scoliosis	Alcohol intake frequency	rs76082653	3	T	C	0.0464269	0.00668673	3.80014e-12		-0.111958	0.0771262	0.146607	102.421
Scoliosis	Alcohol intake frequency	rs7610856	3	A	C	-0.023864	0.00307022	7.70016e-15		0.0297072	0.0275813	0.281447	129.036
Scoliosis	Alcohol intake frequency	rs780094	2	C	T	-0.0509938	0.00310506	1.29987e-60		0.0499352	0.0281896	0.0764927	569.92
Scoliosis	Alcohol intake frequency	rs780569	1	A	T	0.0198033	0.00336454	4e-09		-0.0654809	0.0318845	0.0400055	74.858
Scoliosis	Alcohol intake frequency	rs80292319	15	C	T	-0.0393728	0.00649583	1.40001e-09		0.0209116	0.0492205	0.670942	77.9569
Scoliosis	Alcohol intake frequency	rs8043563	16	C	G	0.0233654	0.00347125	1.69981e-11		-0.00801653	0.0302767	0.791181	97.8256
Scoliosis	Alcohol intake frequency	rs8083110	18	T	C	-0.0168099	0.00307792	4.70002e-08		-0.00671484	0.0269453	0.803204	63.6049
Scoliosis	Alcohol intake frequency	rs838145	19	A	G	0.0219548	0.00305549	6.70039e-13		0.0105579	0.0283436	0.709522	110.631
Scoliosis	Alcohol intake frequency	rs8614	17	A	C	0.0247806	0.00392537	2.69998e-10		0.0525247	0.0374674	0.160951	84.7356
Scoliosis	Alcohol intake frequency	rs9349379	6	G	A	-0.0193455	0.00308215	3.50002e-10		-0.0246544	0.0269916	0.361027	83.4399
Scoliosis	Alcohol intake frequency	rs9372625	6	A	G	-0.0255579	0.00312467	2.90001e-16		0.0280336	0.0289004	0.332043	142.595
Scoliosis	Alcohol intake frequency	rs9403297	6	A	G	0.0188234	0.00313037	1.79999e-09		0.00753902	0.0293403	0.797217	76.6345
Scoliosis	Alcohol intake frequency	rs9648478	7	A	G	0.0168603	0.00302891	2.59998e-08		0.00631553	0.0268823	0.814261	65.6969
Scoliosis	Alcohol intake frequency	rs9814516	3	T	G	-0.0251117	0.00355589	1.59993e-12		0.00521632	0.0325363	0.872627	105.597
Scoliosis	Alcohol intake frequency	rs9829192	3	T	G	0.0169324	0.00305032	2.80001e-08		-0.0189293	0.0270838	0.484604	65.1721
Scoliosis	Alcohol intake frequency	rs9891943	17	C	T	0.0198671	0.00364147	4.90004e-08		-0.0470619	0.0352085	0.181333	65.0604
Scoliosis	Alcohol intake frequency	rs9906502	17	A	G	0.0237883	0.00396178	1.89998e-09		-0.0622563	0.0343166	0.0696498	76.2365
Spinal enthesopathy	Alcohol intake frequency	rs1004787	2	A	G	-0.0222262	0.00304518	2.90001e-13		-0.0165271	0.0416774	0.6917	113.732
Spinal enthesopathy	Alcohol intake frequency	rs10188314	2	T	C	-0.0197869	0.00303605	7.19946e-11		-0.0250644	0.0404711	0.535708	90.2188
Spinal enthesopathy	Alcohol intake frequency	rs10792669	11	G	A	0.0174322	0.00304065	9.90011e-09		-0.0084839	0.0403316	0.833392	70.2518
Spinal enthesopathy	Alcohol intake frequency	rs11039429	11	T	C	-0.0235595	0.00303737	8.69961e-15		-0.0636764	0.041849	0.128116	127.29
Spinal enthesopathy	Alcohol intake frequency	rs11223617	11	A	G	0.0250908	0.00375381	2.29985e-11		-0.0433873	0.0445876	0.330513	95.2891
Spinal enthesopathy	Alcohol intake frequency	rs11700855	21	G	A	-0.029795	0.00523292	1.2e-08		-0.0286089	0.0621897	0.645497	69.5634
Spinal enthesopathy	Alcohol intake frequency	rs11750777	5	A	G	-0.020493	0.00372613	3.79997e-08		-0.0837753	0.0562591	0.136462	64.3106
Spinal enthesopathy	Alcohol intake frequency	rs11787216	8	T	C	0.0244162	0.00320078	2.39994e-14		-0.0691587	0.0422616	0.101747	128.407
Spinal enthesopathy	Alcohol intake frequency	rs11940694	4	G	A	-0.0437138	0.00311609	1e-44		0.019589	0.0422688	0.64305	422.95
Spinal enthesopathy	Alcohol intake frequency	rs12153855	6	C	T	0.0294435	0.00493484	2.39999e-09		0.0132457	0.0863921	0.878145	75.3265
Spinal enthesopathy	Alcohol intake frequency	rs1228589	3	A	G	0.0210699	0.00352806	2.30001e-09		0.0473247	0.0468078	0.311995	76.1827
Spinal enthesopathy	Alcohol intake frequency	rs1229984	4	C	T	-0.261708	0.00918496	1.39959e-178		-0.22526	0.284098	0.427839	1683.7
Spinal enthesopathy	Alcohol intake frequency	rs13102973	4	C	T	-0.0194072	0.00311875	4.90004e-10		0.0194711	0.0405473	0.631081	82.1669
Spinal enthesopathy	Alcohol intake frequency	rs13135092	4	G	A	0.0438341	0.00549884	1.59993e-15		-0.245199	0.159201	0.123515	135.983
Spinal enthesopathy	Alcohol intake frequency	rs13178443	5	T	C	-0.0186516	0.00338983	3.79997e-08		-0.0338406	0.0438581	0.440355	64.3391
Spinal enthesopathy	Alcohol intake frequency	rs13390019	2	C	T	0.0296116	0.00449182	4.30031e-11		-0.0572599	0.0839477	0.495182	94.1331
Spinal enthesopathy	Alcohol intake frequency	rs1421085	16	C	T	0.0199392	0.00308481	1e-10		-0.0267372	0.0409791	0.514105	88.4972
Spinal enthesopathy	Alcohol intake frequency	rs1515590	3	T	C	0.0182446	0.00311623	4.79999e-09		-0.0168662	0.0406694	0.67835	72.7648
Spinal enthesopathy	Alcohol intake frequency	rs1666658	11	C	T	0.0179674	0.00309866	6.69993e-09		-0.00652803	0.0413417	0.874532	71.171
Spinal enthesopathy	Alcohol intake frequency	rs17662759	2	C	T	0.0301348	0.00546031	3.40001e-08		-0.0284314	0.0659045	0.666176	68.1727
Spinal enthesopathy	Alcohol intake frequency	rs17690703	17	T	C	0.0250342	0.00343021	2.90001e-13		0.0848496	0.0633218	0.180253	112.269
Spinal enthesopathy	Alcohol intake frequency	rs186347	14	T	G	0.0179489	0.00305071	4e-09		-0.0169733	0.0405676	0.675658	74.0866
Spinal enthesopathy	Alcohol intake frequency	rs1937522	13	G	A	0.0168979	0.00303207	2.5e-08		-0.0478202	0.0404631	0.237276	65.8102
Spinal enthesopathy	Alcohol intake frequency	rs1991083	2	T	C	-0.0223925	0.00325813	6.29941e-12		0.00886063	0.0463765	0.848479	100.934
Spinal enthesopathy	Alcohol intake frequency	rs2159935	4	A	G	-0.0185742	0.00302582	8.30004e-10		0.0148731	0.0406146	0.714217	79.7387
Spinal enthesopathy	Alcohol intake frequency	rs2160935	8	T	C	-0.018718	0.00309117	1.40001e-09		0.00699018	0.0421859	0.868393	77.4833
Spinal enthesopathy	Alcohol intake frequency	rs2244598	1	C	T	-0.018378	0.00311907	3.79997e-09		-0.00556038	0.0415731	0.893601	74.6399
Spinal enthesopathy	Alcohol intake frequency	rs2411453	16	G	T	-0.0350793	0.00309039	7.29962e-30		0.0402704	0.0406293	0.321605	273.848
Spinal enthesopathy	Alcohol intake frequency	rs2535911	14	T	C	-0.0188476	0.00316849	2.69998e-09		-0.0591532	0.0405972	0.145096	75.2017
Spinal enthesopathy	Alcohol intake frequency	rs2622167	7	A	G	-0.0191155	0.0030674	4.60002e-10		-0.0174522	0.0431299	0.685741	82.7656
Spinal enthesopathy	Alcohol intake frequency	rs262240	3	T	C	-0.017207	0.00303483	1.40001e-08		-0.0191952	0.0415164	0.643828	68.1849
Spinal enthesopathy	Alcohol intake frequency	rs2717063	2	A	C	-0.0203704	0.00308457	4.00037e-11		0.0763456	0.0414413	0.065438	93.1242
Spinal enthesopathy	Alcohol intake frequency	rs28768122	12	C	T	0.0207	0.00355204	5.60003e-09		0.043881	0.0475787	0.356381	72.3796
Spinal enthesopathy	Alcohol intake frequency	rs28787109	1	A	G	0.0178107	0.00308461	7.69999e-09		0.0271702	0.047202	0.564876	70.653
Spinal enthesopathy	Alcohol intake frequency	rs2924321	18	A	G	-0.0195131	0.00305022	1.6e-10		0.0473865	0.0419677	0.258848	87.4859
Spinal enthesopathy	Alcohol intake frequency	rs324012	12	T	C	-0.0177932	0.00304357	5e-09		-0.0614425	0.0405486	0.129701	72.4256
Spinal enthesopathy	Alcohol intake frequency	rs34440851	8	T	C	-0.0226831	0.00415058	4.60002e-08		-0.024047	0.0477482	0.614528	63.0269
Spinal enthesopathy	Alcohol intake frequency	rs34473884	10	A	G	-0.0203615	0.00350346	6.19998e-09		-0.0106945	0.0478958	0.823312	71.5442
Spinal enthesopathy	Alcohol intake frequency	rs34631026	16	T	C	-0.0169128	0.00304832	2.90001e-08		0.0255006	0.0427556	0.55089	65.3648
Spinal enthesopathy	Alcohol intake frequency	rs34811474	4	A	G	-0.0201809	0.00359305	1.89998e-08		0.0174421	0.0481315	0.717064	66.8528
Spinal enthesopathy	Alcohol intake frequency	rs35105141	16	T	C	0.026345	0.00308788	1.39991e-17		0.0787426	0.0419826	0.06071	154.277
Spinal enthesopathy	Alcohol intake frequency	rs362307	4	T	C	0.0433047	0.00580219	8.4004e-14		0.0946855	0.0805328	0.239699	119.715
Spinal enthesopathy	Alcohol intake frequency	rs4241258	2	T	C	0.0250636	0.00440325	1.29999e-08		0.0505351	0.0670997	0.451369	68.9531
Spinal enthesopathy	Alcohol intake frequency	rs4242715	10	A	G	-0.0186543	0.00324831	9.29994e-09		-0.0847702	0.0410976	0.0391453	69.9611
Spinal enthesopathy	Alcohol intake frequency	rs4417025	1	A	G	-0.0188379	0.00316516	2.69998e-09		0.0365734	0.0480761	0.446813	75.7215
Spinal enthesopathy	Alcohol intake frequency	rs4503294	1	T	C	0.0181476	0.00307049	3.40001e-09		-0.0253877	0.0407216	0.532991	74.8454
Spinal enthesopathy	Alcohol intake frequency	rs461599	5	C	A	-0.0191888	0.00303977	2.69998e-10		-0.0113469	0.0403492	0.778544	84.6504
Spinal enthesopathy	Alcohol intake frequency	rs4726481	7	T	G	0.0217614	0.00310188	2.29985e-12		0.045678	0.0423789	0.281101	105.169
Spinal enthesopathy	Alcohol intake frequency	rs4800487	18	G	A	-0.0289372	0.00304694	2.19989e-21		0.00502627	0.0403405	0.900843	192.214
Spinal enthesopathy	Alcohol intake frequency	rs489062	10	A	G	0.0166498	0.00305291	4.90004e-08		-0.0499075	0.0408522	0.221836	63.0904
Spinal enthesopathy	Alcohol intake frequency	rs4916723	5	C	A	0.0239479	0.00309951	1.10002e-14		-0.0265968	0.0404418	0.51076	129.272
Spinal enthesopathy	Alcohol intake frequency	rs4940926	18	C	T	-0.0191003	0.00344068	2.80001e-08		0.0323431	0.0513668	0.528925	65.7088
Spinal enthesopathy	Alcohol intake frequency	rs4968391	17	T	G	-0.0192695	0.0032265	2.30001e-09		-0.0458334	0.0415247	0.269696	75.3475
Spinal enthesopathy	Alcohol intake frequency	rs5022348	18	T	C	0.0202641	0.00357005	1.40001e-08		-0.00507416	0.0406209	0.900591	91.6632
Spinal enthesopathy	Alcohol intake frequency	rs550942	11	T	C	0.022401	0.00398884	2e-08		-0.12068	0.0675795	0.0741396	67.3434
Spinal enthesopathy	Alcohol intake frequency	rs56194430	5	T	C	0.0225403	0.00407148	3.09999e-08		0.0110851	0.0616128	0.857219	66.0843
Spinal enthesopathy	Alcohol intake frequency	rs58905411	12	A	G	-0.0266343	0.00307848	5.10035e-18		-0.0294935	0.0406913	0.468568	158.738
Spinal enthesopathy	Alcohol intake frequency	rs6030200	20	A	G	-0.019529	0.00327075	2.39999e-09		-0.0490834	0.0410812	0.232169	75.9964
Spinal enthesopathy	Alcohol intake frequency	rs61873510	10	T	G	0.0203737	0.00330311	6.90001e-10		0.0454468	0.0441975	0.303825	84.5972
Spinal enthesopathy	Alcohol intake frequency	rs62305780	4	G	C	-0.0485216	0.00506585	9.8992e-22		-0.0956907	0.0582577	0.100478	199.932
Spinal enthesopathy	Alcohol intake frequency	rs62339673	4	A	C	0.0182943	0.00315406	6.59994e-09		0.0135271	0.0425333	0.750459	72.4119
Spinal enthesopathy	Alcohol intake frequency	rs62466318	7	T	C	-0.0254919	0.0037742	1.39991e-11		0.00691353	0.0513156	0.892829	97.1783
Spinal enthesopathy	Alcohol intake frequency	rs650558	17	T	C	0.0207362	0.0035079	3.40001e-09		0.0123145	0.0493112	0.802795	74.1475
Spinal enthesopathy	Alcohol intake frequency	rs6727281	2	T	C	-0.024322	0.00391964	5.49997e-10		-0.0590332	0.0461539	0.200879	82.1525
Spinal enthesopathy	Alcohol intake frequency	rs71651683	22	T	C	-0.0704589	0.0127906	3.59998e-08		-0.126905	0.244704	0.604036	64.2694
Spinal enthesopathy	Alcohol intake frequency	rs72769229	2	T	A	-0.0231352	0.00419154	3.40001e-08		-0.0208621	0.0625636	0.738792	64.8124
Spinal enthesopathy	Alcohol intake frequency	rs72787062	16	A	G	-0.0281947	0.00410324	6.4003e-12		-0.0498451	0.0572069	0.383584	100.193
Spinal enthesopathy	Alcohol intake frequency	rs728538	16	G	T	0.0228752	0.00406259	1.79999e-08		-0.0432742	0.0515784	0.401471	67.9213
Spinal enthesopathy	Alcohol intake frequency	rs7298932	12	G	A	-0.0237214	0.00431166	3.79997e-08		-0.0808157	0.0622239	0.194016	65.565
Spinal enthesopathy	Alcohol intake frequency	rs7302200	12	A	G	-0.0184222	0.00319841	8.40001e-09		0.00214709	0.0442957	0.96134	70.4313
Spinal enthesopathy	Alcohol intake frequency	rs73050128	7	A	C	-0.0260048	0.00409088	2.1e-10		-0.0356047	0.0471407	0.450077	85.9548
Spinal enthesopathy	Alcohol intake frequency	rs7330939	13	T	C	-0.0213301	0.0034046	3.69999e-10		0.0306336	0.0427353	0.473484	84.7651
Spinal enthesopathy	Alcohol intake frequency	rs7460106	8	C	T	-0.0217112	0.00361927	2e-09		-0.0218838	0.0460833	0.634876	78.516
Spinal enthesopathy	Alcohol intake frequency	rs74679146	9	C	T	-0.0320735	0.00575757	2.5e-08		-0.100852	0.078522	0.199007	65.6089
Spinal enthesopathy	Alcohol intake frequency	rs7514579	1	C	A	0.0196672	0.00359788	4.60002e-08		0.0193877	0.0496479	0.696165	63.8242
Spinal enthesopathy	Alcohol intake frequency	rs76082653	3	T	C	0.0464269	0.00668673	3.80014e-12		-0.0945196	0.116463	0.41703	102.421
Spinal enthesopathy	Alcohol intake frequency	rs7610856	3	A	C	-0.023864	0.00307022	7.70016e-15		-0.0607772	0.0414065	0.142153	129.036
Spinal enthesopathy	Alcohol intake frequency	rs780094	2	C	T	-0.0509938	0.00310506	1.29987e-60		-0.0174733	0.0422517	0.679202	569.92
Spinal enthesopathy	Alcohol intake frequency	rs780569	1	A	T	0.0198033	0.00336454	4e-09		-0.0345138	0.0476697	0.469053	74.858
Spinal enthesopathy	Alcohol intake frequency	rs80292319	15	C	T	-0.0393728	0.00649583	1.40001e-09		0.0325561	0.0736703	0.65855	77.9569
Spinal enthesopathy	Alcohol intake frequency	rs8043563	16	C	G	0.0233654	0.00347125	1.69981e-11		-0.0895185	0.0454808	0.0490366	97.8256
Spinal enthesopathy	Alcohol intake frequency	rs8083110	18	T	C	-0.0168099	0.00307792	4.70002e-08		-0.000322421	0.0404067	0.993633	63.6049
Spinal enthesopathy	Alcohol intake frequency	rs838145	19	A	G	0.0219548	0.00305549	6.70039e-13		-0.0691116	0.0423527	0.102719	110.631
Spinal enthesopathy	Alcohol intake frequency	rs8614	17	A	C	0.0247806	0.00392537	2.69998e-10		0.0264609	0.0564245	0.639097	84.7356
Spinal enthesopathy	Alcohol intake frequency	rs9349379	6	G	A	-0.0193455	0.00308215	3.50002e-10		-0.0217542	0.040358	0.589866	83.4399
Spinal enthesopathy	Alcohol intake frequency	rs9372625	6	A	G	-0.0255579	0.00312467	2.90001e-16		-0.015134	0.0432421	0.72635	142.595
Spinal enthesopathy	Alcohol intake frequency	rs9403297	6	A	G	0.0188234	0.00313037	1.79999e-09		0.0171736	0.0441098	0.697026	76.6345
Spinal enthesopathy	Alcohol intake frequency	rs9648478	7	A	G	0.0168603	0.00302891	2.59998e-08		0.0739334	0.0403933	0.0671986	65.6969
Spinal enthesopathy	Alcohol intake frequency	rs9814516	3	T	G	-0.0251117	0.00355589	1.59993e-12		0.000965425	0.0489958	0.984279	105.597
Spinal enthesopathy	Alcohol intake frequency	rs9829192	3	T	G	0.0169324	0.00305032	2.80001e-08		-0.00126574	0.0406677	0.975171	65.1721
Spinal enthesopathy	Alcohol intake frequency	rs9891943	17	C	T	0.0198671	0.00364147	4.90004e-08		0.010008	0.0528591	0.849832	65.0604
Spinal enthesopathy	Alcohol intake frequency	rs9906502	17	A	G	0.0237883	0.00396178	1.89998e-09		0.0478378	0.0510301	0.348531	76.2365
Spinal instabilities	Alcohol intake frequency	rs1004787	2	A	G	-0.0222262	0.00304518	2.90001e-13		0.0630456	0.0487761	0.196167	113.732
Spinal instabilities	Alcohol intake frequency	rs10188314	2	T	C	-0.0197869	0.00303605	7.19946e-11		-0.0454661	0.0473635	0.337085	90.2188
Spinal instabilities	Alcohol intake frequency	rs10792669	11	G	A	0.0174322	0.00304065	9.90011e-09		-0.00127406	0.0472486	0.978488	70.2518
Spinal instabilities	Alcohol intake frequency	rs11039429	11	T	C	-0.0235595	0.00303737	8.69961e-15		0.0310788	0.0487536	0.523821	127.29
Spinal instabilities	Alcohol intake frequency	rs11223617	11	A	G	0.0250908	0.00375381	2.29985e-11		-0.100011	0.0519317	0.0541265	95.2891
Spinal instabilities	Alcohol intake frequency	rs11700855	21	G	A	-0.029795	0.00523292	1.2e-08		0.106936	0.072944	0.142649	69.5634
Spinal instabilities	Alcohol intake frequency	rs11750777	5	A	G	-0.020493	0.00372613	3.79997e-08		0.0147004	0.0660745	0.823938	64.3106
Spinal instabilities	Alcohol intake frequency	rs11787216	8	T	C	0.0244162	0.00320078	2.39994e-14		0.0650473	0.0493806	0.18775	128.407
Spinal instabilities	Alcohol intake frequency	rs11940694	4	G	A	-0.0437138	0.00311609	1e-44		-0.0215392	0.0494134	0.662911	422.95
Spinal instabilities	Alcohol intake frequency	rs12153855	6	C	T	0.0294435	0.00493484	2.39999e-09		0.207463	0.101631	0.0412173	75.3265
Spinal instabilities	Alcohol intake frequency	rs1228589	3	A	G	0.0210699	0.00352806	2.30001e-09		-0.0336955	0.0547194	0.538036	76.1827
Spinal instabilities	Alcohol intake frequency	rs1229984	4	C	T	-0.261708	0.00918496	1.39959e-178		0.000637492	0.344683	0.998524	1683.7
Spinal instabilities	Alcohol intake frequency	rs13102973	4	C	T	-0.0194072	0.00311875	4.90004e-10		-0.0359171	0.0474486	0.449069	82.1669
Spinal instabilities	Alcohol intake frequency	rs13135092	4	G	A	0.0438341	0.00549884	1.59993e-15		0.346479	0.180047	0.0543075	135.983
Spinal instabilities	Alcohol intake frequency	rs13178443	5	T	C	-0.0186516	0.00338983	3.79997e-08		0.0590604	0.0511521	0.248253	64.3391
Spinal instabilities	Alcohol intake frequency	rs13390019	2	C	T	0.0296116	0.00449182	4.30031e-11		0.0328852	0.0973922	0.735621	94.1331
Spinal instabilities	Alcohol intake frequency	rs1421085	16	C	T	0.0199392	0.00308481	1e-10		0.0155145	0.0477417	0.745207	88.4972
Spinal instabilities	Alcohol intake frequency	rs1515590	3	T	C	0.0182446	0.00311623	4.79999e-09		0.00665955	0.0475141	0.888534	72.7648
Spinal instabilities	Alcohol intake frequency	rs1666658	11	C	T	0.0179674	0.00309866	6.69993e-09		0.020683	0.0482787	0.668353	71.171
Spinal instabilities	Alcohol intake frequency	rs17662759	2	C	T	0.0301348	0.00546031	3.40001e-08		-0.0989778	0.0769045	0.198087	68.1727
Spinal instabilities	Alcohol intake frequency	rs17690703	17	T	C	0.0250342	0.00343021	2.90001e-13		0.0856332	0.0731099	0.24148	112.269
Spinal instabilities	Alcohol intake frequency	rs186347	14	T	G	0.0179489	0.00305071	4e-09		0.0428424	0.0473891	0.365966	74.0866
Spinal instabilities	Alcohol intake frequency	rs1937522	13	G	A	0.0168979	0.00303207	2.5e-08		0.00857889	0.0472509	0.855928	65.8102
Spinal instabilities	Alcohol intake frequency	rs1991083	2	T	C	-0.0223925	0.00325813	6.29941e-12		0.0121774	0.0542951	0.822539	100.934
Spinal instabilities	Alcohol intake frequency	rs2159935	4	A	G	-0.0185742	0.00302582	8.30004e-10		0.00610439	0.047455	0.897646	79.7387
Spinal instabilities	Alcohol intake frequency	rs2160935	8	T	C	-0.018718	0.00309117	1.40001e-09		0.0243661	0.0494115	0.621924	77.4833
Spinal instabilities	Alcohol intake frequency	rs2244598	1	C	T	-0.018378	0.00311907	3.79997e-09		0.0381049	0.0486115	0.433119	74.6399
Spinal instabilities	Alcohol intake frequency	rs2411453	16	G	T	-0.0350793	0.00309039	7.29962e-30		0.0139747	0.0472751	0.767533	273.848
Spinal instabilities	Alcohol intake frequency	rs2535911	14	T	C	-0.0188476	0.00316849	2.69998e-09		0.0198929	0.0474562	0.675081	75.2017
Spinal instabilities	Alcohol intake frequency	rs2622167	7	A	G	-0.0191155	0.0030674	4.60002e-10		0.0665506	0.0503169	0.185958	82.7656
Spinal instabilities	Alcohol intake frequency	rs262240	3	T	C	-0.017207	0.00303483	1.40001e-08		0.0261617	0.0486811	0.590984	68.1849
Spinal instabilities	Alcohol intake frequency	rs2717063	2	A	C	-0.0203704	0.00308457	4.00037e-11		0.0274299	0.0483278	0.570319	93.1242
Spinal instabilities	Alcohol intake frequency	rs28768122	12	C	T	0.0207	0.00355204	5.60003e-09		0.123227	0.0553676	0.0260399	72.3796
Spinal instabilities	Alcohol intake frequency	rs28787109	1	A	G	0.0178107	0.00308461	7.69999e-09		-0.114563	0.0550452	0.0374111	70.653
Spinal instabilities	Alcohol intake frequency	rs2924321	18	A	G	-0.0195131	0.00305022	1.6e-10		0.0190216	0.0490473	0.698149	87.4859
Spinal instabilities	Alcohol intake frequency	rs324012	12	T	C	-0.0177932	0.00304357	5e-09		0.0574844	0.047493	0.226134	72.4256
Spinal instabilities	Alcohol intake frequency	rs34440851	8	T	C	-0.0226831	0.00415058	4.60002e-08		-0.129846	0.0562184	0.0209069	63.0269
Spinal instabilities	Alcohol intake frequency	rs34473884	10	A	G	-0.0203615	0.00350346	6.19998e-09		0.00529708	0.0561533	0.924845	71.5442
Spinal instabilities	Alcohol intake frequency	rs34631026	16	T	C	-0.0169128	0.00304832	2.90001e-08		0.0507437	0.0499531	0.309712	65.3648
Spinal instabilities	Alcohol intake frequency	rs34811474	4	A	G	-0.0201809	0.00359305	1.89998e-08		-0.0374543	0.0564309	0.50687	66.8528
Spinal instabilities	Alcohol intake frequency	rs35105141	16	T	C	0.026345	0.00308788	1.39991e-17		0.0372712	0.0487705	0.444739	154.277
Spinal instabilities	Alcohol intake frequency	rs362307	4	T	C	0.0433047	0.00580219	8.4004e-14		0.121185	0.0936123	0.195477	119.715
Spinal instabilities	Alcohol intake frequency	rs4241258	2	T	C	0.0250636	0.00440325	1.29999e-08		0.0210392	0.0781321	0.787717	68.9531
Spinal instabilities	Alcohol intake frequency	rs4242715	10	A	G	-0.0186543	0.00324831	9.29994e-09		-0.0408555	0.0481239	0.3959	69.9611
Spinal instabilities	Alcohol intake frequency	rs4417025	1	A	G	-0.0188379	0.00316516	2.69998e-09		0.0532655	0.0556097	0.33814	75.7215
Spinal instabilities	Alcohol intake frequency	rs4503294	1	T	C	0.0181476	0.00307049	3.40001e-09		0.0495232	0.0475282	0.297423	74.8454
Spinal instabilities	Alcohol intake frequency	rs461599	5	C	A	-0.0191888	0.00303977	2.69998e-10		-0.0651684	0.0471734	0.167136	84.6504
Spinal instabilities	Alcohol intake frequency	rs4726481	7	T	G	0.0217614	0.00310188	2.29985e-12		-0.018966	0.0496938	0.702715	105.169
Spinal instabilities	Alcohol intake frequency	rs4800487	18	G	A	-0.0289372	0.00304694	2.19989e-21		-0.124087	0.0467483	0.00794584	192.214
Spinal instabilities	Alcohol intake frequency	rs489062	10	A	G	0.0166498	0.00305291	4.90004e-08		0.0899079	0.0476283	0.0590663	63.0904
Spinal instabilities	Alcohol intake frequency	rs4916723	5	C	A	0.0239479	0.00309951	1.10002e-14		0.0508234	0.0473374	0.282984	129.272
Spinal instabilities	Alcohol intake frequency	rs4940926	18	C	T	-0.0191003	0.00344068	2.80001e-08		-0.105104	0.0599006	0.0793213	65.7088
Spinal instabilities	Alcohol intake frequency	rs4968391	17	T	G	-0.0192695	0.0032265	2.30001e-09		0.0256722	0.0483975	0.595803	75.3475
Spinal instabilities	Alcohol intake frequency	rs5022348	18	T	C	0.0202641	0.00357005	1.40001e-08		-0.0097242	0.0473357	0.837236	91.6632
Spinal instabilities	Alcohol intake frequency	rs550942	11	T	C	0.022401	0.00398884	2e-08		0.146224	0.079488	0.0658309	67.3434
Spinal instabilities	Alcohol intake frequency	rs56194430	5	T	C	0.0225403	0.00407148	3.09999e-08		-0.0421493	0.0713725	0.55482	66.0843
Spinal instabilities	Alcohol intake frequency	rs58905411	12	A	G	-0.0266343	0.00307848	5.10035e-18		-0.006967	0.0476043	0.883643	158.738
Spinal instabilities	Alcohol intake frequency	rs6030200	20	A	G	-0.019529	0.00327075	2.39999e-09		-0.0444824	0.0480101	0.354175	75.9964
Spinal instabilities	Alcohol intake frequency	rs61873510	10	T	G	0.0203737	0.00330311	6.90001e-10		-0.155729	0.0524746	0.00300041	84.5972
Spinal instabilities	Alcohol intake frequency	rs62305780	4	G	C	-0.0485216	0.00506585	9.8992e-22		0.00727941	0.0680734	0.914841	199.932
Spinal instabilities	Alcohol intake frequency	rs62339673	4	A	C	0.0182943	0.00315406	6.59994e-09		-0.0193703	0.0495544	0.695878	72.4119
Spinal instabilities	Alcohol intake frequency	rs62466318	7	T	C	-0.0254919	0.0037742	1.39991e-11		0.0116256	0.0602782	0.847064	97.1783
Spinal instabilities	Alcohol intake frequency	rs650558	17	T	C	0.0207362	0.0035079	3.40001e-09		-0.00866044	0.057549	0.88038	74.1475
Spinal instabilities	Alcohol intake frequency	rs6727281	2	T	C	-0.024322	0.00391964	5.49997e-10		0.0163	0.0539284	0.762458	82.1525
Spinal instabilities	Alcohol intake frequency	rs71651683	22	T	C	-0.0704589	0.0127906	3.59998e-08		0.0531595	0.276335	0.84745	64.2694
Spinal instabilities	Alcohol intake frequency	rs72769229	2	T	A	-0.0231352	0.00419154	3.40001e-08		0.0212	0.072876	0.771124	64.8124
Spinal instabilities	Alcohol intake frequency	rs72787062	16	A	G	-0.0281947	0.00410324	6.4003e-12		0.22468	0.0623782	0.000315893	100.193
Spinal instabilities	Alcohol intake frequency	rs728538	16	G	T	0.0228752	0.00406259	1.79999e-08		0.0564843	0.0606763	0.351899	67.9213
Spinal instabilities	Alcohol intake frequency	rs7298932	12	G	A	-0.0237214	0.00431166	3.79997e-08		-0.0480286	0.0728833	0.509909	65.565
Spinal instabilities	Alcohol intake frequency	rs7302200	12	A	G	-0.0184222	0.00319841	8.40001e-09		0.0320198	0.0517282	0.535916	70.4313
Spinal instabilities	Alcohol intake frequency	rs73050128	7	A	C	-0.0260048	0.00409088	2.1e-10		-0.0468824	0.0549425	0.393493	85.9548
Spinal instabilities	Alcohol intake frequency	rs7330939	13	T	C	-0.0213301	0.0034046	3.69999e-10		-0.134668	0.0486823	0.00567035	84.7651
Spinal instabilities	Alcohol intake frequency	rs7460106	8	C	T	-0.0217112	0.00361927	2e-09		-0.016393	0.0541647	0.762156	78.516
Spinal instabilities	Alcohol intake frequency	rs74679146	9	C	T	-0.0320735	0.00575757	2.5e-08		0.0788567	0.0924128	0.393488	65.6089
Spinal instabilities	Alcohol intake frequency	rs7514579	1	C	A	0.0196672	0.00359788	4.60002e-08		-0.0895525	0.0580153	0.122685	63.8242
Spinal instabilities	Alcohol intake frequency	rs76082653	3	T	C	0.0464269	0.00668673	3.80014e-12		0.154498	0.132	0.241824	102.421
Spinal instabilities	Alcohol intake frequency	rs7610856	3	A	C	-0.023864	0.00307022	7.70016e-15		-0.0856432	0.0482144	0.0756833	129.036
Spinal instabilities	Alcohol intake frequency	rs780094	2	C	T	-0.0509938	0.00310506	1.29987e-60		0.0540724	0.0493378	0.273096	569.92
Spinal instabilities	Alcohol intake frequency	rs780569	1	A	T	0.0198033	0.00336454	4e-09		0.0890295	0.0557607	0.110347	74.858
Spinal instabilities	Alcohol intake frequency	rs80292319	15	C	T	-0.0393728	0.00649583	1.40001e-09		-0.0163171	0.0870848	0.851371	77.9569
Spinal instabilities	Alcohol intake frequency	rs8043563	16	C	G	0.0233654	0.00347125	1.69981e-11		0.0300438	0.0530725	0.571333	97.8256
Spinal instabilities	Alcohol intake frequency	rs8083110	18	T	C	-0.0168099	0.00307792	4.70002e-08		-0.0532683	0.0472164	0.259247	63.6049
Spinal instabilities	Alcohol intake frequency	rs838145	19	A	G	0.0219548	0.00305549	6.70039e-13		0.00277662	0.0495455	0.955308	110.631
Spinal instabilities	Alcohol intake frequency	rs8614	17	A	C	0.0247806	0.00392537	2.69998e-10		-0.111856	0.0659595	0.0899187	84.7356
Spinal instabilities	Alcohol intake frequency	rs9349379	6	G	A	-0.0193455	0.00308215	3.50002e-10		0.0358847	0.0472861	0.447922	83.4399
Spinal instabilities	Alcohol intake frequency	rs9372625	6	A	G	-0.0255579	0.00312467	2.90001e-16		-0.0182068	0.0507744	0.719908	142.595
Spinal instabilities	Alcohol intake frequency	rs9403297	6	A	G	0.0188234	0.00313037	1.79999e-09		0.0694467	0.0513059	0.17587	76.6345
Spinal instabilities	Alcohol intake frequency	rs9648478	7	A	G	0.0168603	0.00302891	2.59998e-08		-0.0507756	0.0471271	0.281294	65.6969
Spinal instabilities	Alcohol intake frequency	rs9814516	3	T	G	-0.0251117	0.00355589	1.59993e-12		-0.0136706	0.0571181	0.810842	105.597
Spinal instabilities	Alcohol intake frequency	rs9829192	3	T	G	0.0169324	0.00305032	2.80001e-08		-0.094293	0.0475759	0.0474854	65.1721
Spinal instabilities	Alcohol intake frequency	rs9891943	17	C	T	0.0198671	0.00364147	4.90004e-08		-0.0375276	0.0616098	0.542447	65.0604
Spinal instabilities	Alcohol intake frequency	rs9906502	17	A	G	0.0237883	0.00396178	1.89998e-09		0.011647	0.0598961	0.84582	76.2365
Spinal osteochondrosis	Alcohol intake frequency	rs1004787	2	A	G	-0.0222262	0.00304518	2.90001e-13		-0.0381976	0.0781723	0.625102	113.732
Spinal osteochondrosis	Alcohol intake frequency	rs10188314	2	T	C	-0.0197869	0.00303605	7.19946e-11		0.0015174	0.0759944	0.98407	90.2188
Spinal osteochondrosis	Alcohol intake frequency	rs10792669	11	G	A	0.0174322	0.00304065	9.90011e-09		-0.000217106	0.0757035	0.997712	70.2518
Spinal osteochondrosis	Alcohol intake frequency	rs11039429	11	T	C	-0.0235595	0.00303737	8.69961e-15		-0.0108267	0.0784515	0.890237	127.29
Spinal osteochondrosis	Alcohol intake frequency	rs11223617	11	A	G	0.0250908	0.00375381	2.29985e-11		-0.0275017	0.0833408	0.741406	95.2891
Spinal osteochondrosis	Alcohol intake frequency	rs11700855	21	G	A	-0.029795	0.00523292	1.2e-08		-0.0344685	0.117776	0.769782	69.5634
Spinal osteochondrosis	Alcohol intake frequency	rs11750777	5	A	G	-0.020493	0.00372613	3.79997e-08		0.0110419	0.105375	0.916545	64.3106
Spinal osteochondrosis	Alcohol intake frequency	rs11787216	8	T	C	0.0244162	0.00320078	2.39994e-14		-0.0475938	0.0792165	0.547969	128.407
Spinal osteochondrosis	Alcohol intake frequency	rs11940694	4	G	A	-0.0437138	0.00311609	1e-44		0.0819151	0.0792529	0.301328	422.95
Spinal osteochondrosis	Alcohol intake frequency	rs12153855	6	C	T	0.0294435	0.00493484	2.39999e-09		0.0918584	0.164028	0.575468	75.3265
Spinal osteochondrosis	Alcohol intake frequency	rs1228589	3	A	G	0.0210699	0.00352806	2.30001e-09		0.0231242	0.0874717	0.7915	76.1827
Spinal osteochondrosis	Alcohol intake frequency	rs1229984	4	C	T	-0.261708	0.00918496	1.39959e-178		0.464688	0.54403	0.393017	1683.7
Spinal osteochondrosis	Alcohol intake frequency	rs13102973	4	C	T	-0.0194072	0.00311875	4.90004e-10		0.0379434	0.0762426	0.618718	82.1669
Spinal osteochondrosis	Alcohol intake frequency	rs13135092	4	G	A	0.0438341	0.00549884	1.59993e-15		-0.0624206	0.285872	0.827155	135.983
Spinal osteochondrosis	Alcohol intake frequency	rs13178443	5	T	C	-0.0186516	0.00338983	3.79997e-08		-0.132009	0.0821606	0.108115	64.3391
Spinal osteochondrosis	Alcohol intake frequency	rs13390019	2	C	T	0.0296116	0.00449182	4.30031e-11		0.155476	0.157268	0.322858	94.1331
Spinal osteochondrosis	Alcohol intake frequency	rs1421085	16	C	T	0.0199392	0.00308481	1e-10		0.0541064	0.0765171	0.479495	88.4972
Spinal osteochondrosis	Alcohol intake frequency	rs1515590	3	T	C	0.0182446	0.00311623	4.79999e-09		-0.13861	0.0759584	0.0680299	72.7648
Spinal osteochondrosis	Alcohol intake frequency	rs1666658	11	C	T	0.0179674	0.00309866	6.69993e-09		0.0252479	0.0774953	0.744578	71.171
Spinal osteochondrosis	Alcohol intake frequency	rs17662759	2	C	T	0.0301348	0.00546031	3.40001e-08		0.0777334	0.122579	0.525982	68.1727
Spinal osteochondrosis	Alcohol intake frequency	rs17690703	17	T	C	0.0250342	0.00343021	2.90001e-13		0.274031	0.105424	0.00934114	112.269
Spinal osteochondrosis	Alcohol intake frequency	rs186347	14	T	G	0.0179489	0.00305071	4e-09		0.0175846	0.0762022	0.817499	74.0866
Spinal osteochondrosis	Alcohol intake frequency	rs1937522	13	G	A	0.0168979	0.00303207	2.5e-08		-0.0909721	0.0757287	0.229639	65.8102
Spinal osteochondrosis	Alcohol intake frequency	rs1991083	2	T	C	-0.0223925	0.00325813	6.29941e-12		0.0154581	0.0869324	0.858866	100.934
Spinal osteochondrosis	Alcohol intake frequency	rs2159935	4	A	G	-0.0185742	0.00302582	8.30004e-10		0.0138137	0.076155	0.856062	79.7387
Spinal osteochondrosis	Alcohol intake frequency	rs2160935	8	T	C	-0.018718	0.00309117	1.40001e-09		-0.112869	0.0790924	0.153564	77.4833
Spinal osteochondrosis	Alcohol intake frequency	rs2244598	1	C	T	-0.018378	0.00311907	3.79997e-09		-0.00882425	0.0778936	0.909804	74.6399
Spinal osteochondrosis	Alcohol intake frequency	rs2411453	16	G	T	-0.0350793	0.00309039	7.29962e-30		-0.00316513	0.0759173	0.966744	273.848
Spinal osteochondrosis	Alcohol intake frequency	rs2535911	14	T	C	-0.0188476	0.00316849	2.69998e-09		0.111543	0.0762383	0.143446	75.2017
Spinal osteochondrosis	Alcohol intake frequency	rs2622167	7	A	G	-0.0191155	0.0030674	4.60002e-10		-0.0770386	0.0810871	0.342076	82.7656
Spinal osteochondrosis	Alcohol intake frequency	rs262240	3	T	C	-0.017207	0.00303483	1.40001e-08		-0.0607691	0.078064	0.436303	68.1849
Spinal osteochondrosis	Alcohol intake frequency	rs2717063	2	A	C	-0.0203704	0.00308457	4.00037e-11		-0.00901708	0.0773247	0.907167	93.1242
Spinal osteochondrosis	Alcohol intake frequency	rs28768122	12	C	T	0.0207	0.00355204	5.60003e-09		0.148338	0.0886489	0.0942649	72.3796
Spinal osteochondrosis	Alcohol intake frequency	rs28787109	1	A	G	0.0178107	0.00308461	7.69999e-09		0.178466	0.088022	0.0426098	70.653
Spinal osteochondrosis	Alcohol intake frequency	rs2924321	18	A	G	-0.0195131	0.00305022	1.6e-10		0.0452121	0.0789153	0.566698	87.4859
Spinal osteochondrosis	Alcohol intake frequency	rs324012	12	T	C	-0.0177932	0.00304357	5e-09		-0.184995	0.0736644	0.0120282	72.4256
Spinal osteochondrosis	Alcohol intake frequency	rs34440851	8	T	C	-0.0226831	0.00415058	4.60002e-08		0.0125873	0.0898945	0.888642	63.0269
Spinal osteochondrosis	Alcohol intake frequency	rs34473884	10	A	G	-0.0203615	0.00350346	6.19998e-09		-0.00477007	0.0903427	0.957891	71.5442
Spinal osteochondrosis	Alcohol intake frequency	rs34631026	16	T	C	-0.0169128	0.00304832	2.90001e-08		-0.0531885	0.0799977	0.50613	65.3648
Spinal osteochondrosis	Alcohol intake frequency	rs34811474	4	A	G	-0.0201809	0.00359305	1.89998e-08		0.0895968	0.0902712	0.320939	66.8528
Spinal osteochondrosis	Alcohol intake frequency	rs35105141	16	T	C	0.026345	0.00308788	1.39991e-17		0.104766	0.0782671	0.180713	154.277
Spinal osteochondrosis	Alcohol intake frequency	rs362307	4	T	C	0.0433047	0.00580219	8.4004e-14		0.181099	0.149908	0.227023	119.715
Spinal osteochondrosis	Alcohol intake frequency	rs4241258	2	T	C	0.0250636	0.00440325	1.29999e-08		-0.17064	0.126642	0.177846	68.9531
Spinal osteochondrosis	Alcohol intake frequency	rs4242715	10	A	G	-0.0186543	0.00324831	9.29994e-09		0.107869	0.0772079	0.162375	69.9611
Spinal osteochondrosis	Alcohol intake frequency	rs4417025	1	A	G	-0.0188379	0.00316516	2.69998e-09		-0.0778814	0.0896925	0.385221	75.7215
Spinal osteochondrosis	Alcohol intake frequency	rs4503294	1	T	C	0.0181476	0.00307049	3.40001e-09		0.0184431	0.0760559	0.808398	74.8454
Spinal osteochondrosis	Alcohol intake frequency	rs461599	5	C	A	-0.0191888	0.00303977	2.69998e-10		0.0783815	0.0754928	0.299147	84.6504
Spinal osteochondrosis	Alcohol intake frequency	rs4726481	7	T	G	0.0217614	0.00310188	2.29985e-12		0.0742365	0.0797861	0.352141	105.169
Spinal osteochondrosis	Alcohol intake frequency	rs4800487	18	G	A	-0.0289372	0.00304694	2.19989e-21		-0.0154667	0.0758614	0.838446	192.214
Spinal osteochondrosis	Alcohol intake frequency	rs489062	10	A	G	0.0166498	0.00305291	4.90004e-08		0.00451994	0.0764301	0.952842	63.0904
Spinal osteochondrosis	Alcohol intake frequency	rs4916723	5	C	A	0.0239479	0.00309951	1.10002e-14		-0.0562006	0.0758971	0.459006	129.272
Spinal osteochondrosis	Alcohol intake frequency	rs4940926	18	C	T	-0.0191003	0.00344068	2.80001e-08		0.0848397	0.095115	0.372409	65.7088
Spinal osteochondrosis	Alcohol intake frequency	rs4968391	17	T	G	-0.0192695	0.0032265	2.30001e-09		0.0209557	0.0776772	0.78733	75.3475
Spinal osteochondrosis	Alcohol intake frequency	rs5022348	18	T	C	0.0202641	0.00357005	1.40001e-08		-0.0604593	0.0759078	0.425751	91.6632
Spinal osteochondrosis	Alcohol intake frequency	rs550942	11	T	C	0.022401	0.00398884	2e-08		0.282648	0.125499	0.0243097	67.3434
Spinal osteochondrosis	Alcohol intake frequency	rs56194430	5	T	C	0.0225403	0.00407148	3.09999e-08		0.0738356	0.114858	0.520328	66.0843
Spinal osteochondrosis	Alcohol intake frequency	rs58905411	12	A	G	-0.0266343	0.00307848	5.10035e-18		0.12491	0.0762819	0.10153	158.738
Spinal osteochondrosis	Alcohol intake frequency	rs6030200	20	A	G	-0.019529	0.00327075	2.39999e-09		-0.143797	0.0770439	0.0619812	75.9964
Spinal osteochondrosis	Alcohol intake frequency	rs61873510	10	T	G	0.0203737	0.00330311	6.90001e-10		0.0687229	0.0830993	0.408239	84.5972
Spinal osteochondrosis	Alcohol intake frequency	rs62305780	4	G	C	-0.0485216	0.00506585	9.8992e-22		0.150772	0.108758	0.165653	199.932
Spinal osteochondrosis	Alcohol intake frequency	rs62339673	4	A	C	0.0182943	0.00315406	6.59994e-09		-0.000457905	0.0792434	0.995389	72.4119
Spinal osteochondrosis	Alcohol intake frequency	rs62466318	7	T	C	-0.0254919	0.0037742	1.39991e-11		0.0293335	0.0965136	0.761181	97.1783
Spinal osteochondrosis	Alcohol intake frequency	rs650558	17	T	C	0.0207362	0.0035079	3.40001e-09		0.0934309	0.0923186	0.311515	74.1475
Spinal osteochondrosis	Alcohol intake frequency	rs6727281	2	T	C	-0.024322	0.00391964	5.49997e-10		0.0472632	0.0861727	0.583369	82.1525
Spinal osteochondrosis	Alcohol intake frequency	rs71651683	22	T	C	-0.0704589	0.0127906	3.59998e-08		0.243943	0.457191	0.59364	64.2694
Spinal osteochondrosis	Alcohol intake frequency	rs72769229	2	T	A	-0.0231352	0.00419154	3.40001e-08		-0.0854977	0.11849	0.470565	64.8124
Spinal osteochondrosis	Alcohol intake frequency	rs72787062	16	A	G	-0.0281947	0.00410324	6.4003e-12		0.182664	0.107259	0.0885646	100.193
Spinal osteochondrosis	Alcohol intake frequency	rs728538	16	G	T	0.0228752	0.00406259	1.79999e-08		-0.0234443	0.096684	0.808405	67.9213
Spinal osteochondrosis	Alcohol intake frequency	rs7298932	12	G	A	-0.0237214	0.00431166	3.79997e-08		0.0756898	0.11576	0.513208	65.565
Spinal osteochondrosis	Alcohol intake frequency	rs7302200	12	A	G	-0.0184222	0.00319841	8.40001e-09		-0.000146374	0.0829014	0.998591	70.4313
Spinal osteochondrosis	Alcohol intake frequency	rs73050128	7	A	C	-0.0260048	0.00409088	2.1e-10		0.0840322	0.0878445	0.338768	85.9548
Spinal osteochondrosis	Alcohol intake frequency	rs7330939	13	T	C	-0.0213301	0.0034046	3.69999e-10		-0.0383044	0.0800552	0.632313	84.7651
Spinal osteochondrosis	Alcohol intake frequency	rs7460106	8	C	T	-0.0217112	0.00361927	2e-09		0.101611	0.0865886	0.2406	78.516
Spinal osteochondrosis	Alcohol intake frequency	rs74679146	9	C	T	-0.0320735	0.00575757	2.5e-08		0.132531	0.147773	0.369795	65.6089
Spinal osteochondrosis	Alcohol intake frequency	rs7514579	1	C	A	0.0196672	0.00359788	4.60002e-08		-0.113222	0.0935823	0.22633	63.8242
Spinal osteochondrosis	Alcohol intake frequency	rs76082653	3	T	C	0.0464269	0.00668673	3.80014e-12		0.0151221	0.213928	0.943646	102.421
Spinal osteochondrosis	Alcohol intake frequency	rs7610856	3	A	C	-0.023864	0.00307022	7.70016e-15		0.0736723	0.0772474	0.340226	129.036
Spinal osteochondrosis	Alcohol intake frequency	rs780094	2	C	T	-0.0509938	0.00310506	1.29987e-60		0.0461193	0.0791269	0.559992	569.92
Spinal osteochondrosis	Alcohol intake frequency	rs780569	1	A	T	0.0198033	0.00336454	4e-09		0.0321974	0.0892373	0.718244	74.858
Spinal osteochondrosis	Alcohol intake frequency	rs80292319	15	C	T	-0.0393728	0.00649583	1.40001e-09		-0.158286	0.138317	0.252469	77.9569
Spinal osteochondrosis	Alcohol intake frequency	rs8043563	16	C	G	0.0233654	0.00347125	1.69981e-11		0.118443	0.0849121	0.163049	97.8256
Spinal osteochondrosis	Alcohol intake frequency	rs8083110	18	T	C	-0.0168099	0.00307792	4.70002e-08		-0.0978195	0.0756361	0.195911	63.6049
Spinal osteochondrosis	Alcohol intake frequency	rs838145	19	A	G	0.0219548	0.00305549	6.70039e-13		0.0103049	0.0795834	0.896974	110.631
Spinal osteochondrosis	Alcohol intake frequency	rs8614	17	A	C	0.0247806	0.00392537	2.69998e-10		0.0136311	0.105076	0.896783	84.7356
Spinal osteochondrosis	Alcohol intake frequency	rs9349379	6	G	A	-0.0193455	0.00308215	3.50002e-10		0.00341469	0.0759693	0.964148	83.4399
Spinal osteochondrosis	Alcohol intake frequency	rs9372625	6	A	G	-0.0255579	0.00312467	2.90001e-16		-0.0493817	0.0811019	0.542602	142.595
Spinal osteochondrosis	Alcohol intake frequency	rs9403297	6	A	G	0.0188234	0.00313037	1.79999e-09		0.110732	0.0819141	0.176438	76.6345
Spinal osteochondrosis	Alcohol intake frequency	rs9648478	7	A	G	0.0168603	0.00302891	2.59998e-08		-0.0377175	0.075529	0.617514	65.6969
Spinal osteochondrosis	Alcohol intake frequency	rs9814516	3	T	G	-0.0251117	0.00355589	1.59993e-12		-0.133203	0.091669	0.146201	105.597
Spinal osteochondrosis	Alcohol intake frequency	rs9829192	3	T	G	0.0169324	0.00305032	2.80001e-08		0.00415127	0.0761551	0.956528	65.1721
Spinal osteochondrosis	Alcohol intake frequency	rs9891943	17	C	T	0.0198671	0.00364147	4.90004e-08		0.122863	0.0983179	0.211427	65.0604
Spinal osteochondrosis	Alcohol intake frequency	rs9906502	17	A	G	0.0237883	0.00396178	1.89998e-09		0.0433899	0.0960708	0.651525	76.2365
Spinal stenosis	Alcohol intake frequency	rs1004787	2	A	G	-0.0222262	0.00304518	2.90001e-13		-0.000503208	0.0109265	0.963267	113.732
Spinal stenosis	Alcohol intake frequency	rs10188314	2	T	C	-0.0197869	0.00303605	7.19946e-11		-0.014901	0.0105833	0.15914	90.2188
Spinal stenosis	Alcohol intake frequency	rs10792669	11	G	A	0.0174322	0.00304065	9.90011e-09		-0.00984047	0.0105632	0.351555	70.2518
Spinal stenosis	Alcohol intake frequency	rs11039429	11	T	C	-0.0235595	0.00303737	8.69961e-15		0.011305	0.0109707	0.302788	127.29
Spinal stenosis	Alcohol intake frequency	rs11223617	11	A	G	0.0250908	0.00375381	2.29985e-11		-0.00373128	0.0116069	0.747853	95.2891
Spinal stenosis	Alcohol intake frequency	rs11700855	21	G	A	-0.029795	0.00523292	1.2e-08		0.0231291	0.0162856	0.155545	69.5634
Spinal stenosis	Alcohol intake frequency	rs11750777	5	A	G	-0.020493	0.00372613	3.79997e-08		-0.00179241	0.0147255	0.90312	64.3106
Spinal stenosis	Alcohol intake frequency	rs11787216	8	T	C	0.0244162	0.00320078	2.39994e-14		0.00821044	0.0110383	0.456987	128.407
Spinal stenosis	Alcohol intake frequency	rs11940694	4	G	A	-0.0437138	0.00311609	1e-44		-0.00523335	0.0110487	0.635741	422.95
Spinal stenosis	Alcohol intake frequency	rs12153855	6	C	T	0.0294435	0.00493484	2.39999e-09		0.0309074	0.0226679	0.172729	75.3265
Spinal stenosis	Alcohol intake frequency	rs1228589	3	A	G	0.0210699	0.00352806	2.30001e-09		0.0375513	0.012147	0.00199214	76.1827
Spinal stenosis	Alcohol intake frequency	rs1229984	4	C	T	-0.261708	0.00918496	1.39959e-178		0.0192296	0.0769565	0.802683	1683.7
Spinal stenosis	Alcohol intake frequency	rs13102973	4	C	T	-0.0194072	0.00311875	4.90004e-10		-0.00697208	0.0106341	0.512058	82.1669
Spinal stenosis	Alcohol intake frequency	rs13135092	4	G	A	0.0438341	0.00549884	1.59993e-15		0.0326373	0.0409121	0.425021	135.983
Spinal stenosis	Alcohol intake frequency	rs13178443	5	T	C	-0.0186516	0.00338983	3.79997e-08		-0.0117605	0.0114483	0.304294	64.3391
Spinal stenosis	Alcohol intake frequency	rs13390019	2	C	T	0.0296116	0.00449182	4.30031e-11		0.0162551	0.0221065	0.46215	94.1331
Spinal stenosis	Alcohol intake frequency	rs1421085	16	C	T	0.0199392	0.00308481	1e-10		0.0364325	0.010672	0.000640575	88.4972
Spinal stenosis	Alcohol intake frequency	rs1515590	3	T	C	0.0182446	0.00311623	4.79999e-09		-0.0131521	0.0106233	0.2157	72.7648
Spinal stenosis	Alcohol intake frequency	rs1666658	11	C	T	0.0179674	0.00309866	6.69993e-09		0.00335357	0.0108154	0.756504	71.171
Spinal stenosis	Alcohol intake frequency	rs17662759	2	C	T	0.0301348	0.00546031	3.40001e-08		0.0183586	0.0172373	0.286853	68.1727
Spinal stenosis	Alcohol intake frequency	rs17690703	17	T	C	0.0250342	0.00343021	2.90001e-13		0.000993708	0.0165531	0.952131	112.269
Spinal stenosis	Alcohol intake frequency	rs186347	14	T	G	0.0179489	0.00305071	4e-09		-0.0126221	0.0106286	0.235006	74.0866
Spinal stenosis	Alcohol intake frequency	rs1937522	13	G	A	0.0168979	0.00303207	2.5e-08		0.01529	0.0105774	0.148308	65.8102
Spinal stenosis	Alcohol intake frequency	rs1991083	2	T	C	-0.0223925	0.00325813	6.29941e-12		0.00657804	0.0121693	0.588822	100.934
Spinal stenosis	Alcohol intake frequency	rs2159935	4	A	G	-0.0185742	0.00302582	8.30004e-10		-0.00781648	0.0106246	0.461913	79.7387
Spinal stenosis	Alcohol intake frequency	rs2160935	8	T	C	-0.018718	0.00309117	1.40001e-09		-0.00327612	0.0110582	0.767029	77.4833
Spinal stenosis	Alcohol intake frequency	rs2244598	1	C	T	-0.018378	0.00311907	3.79997e-09		0.000350723	0.0108455	0.974202	74.6399
Spinal stenosis	Alcohol intake frequency	rs2411453	16	G	T	-0.0350793	0.00309039	7.29962e-30		0.027888	0.0105873	0.00843626	273.848
Spinal stenosis	Alcohol intake frequency	rs2535911	14	T	C	-0.0188476	0.00316849	2.69998e-09		-0.00546694	0.0106277	0.606968	75.2017
Spinal stenosis	Alcohol intake frequency	rs2622167	7	A	G	-0.0191155	0.0030674	4.60002e-10		-0.00571998	0.0113047	0.612869	82.7656
Spinal stenosis	Alcohol intake frequency	rs262240	3	T	C	-0.017207	0.00303483	1.40001e-08		-0.00379861	0.0108593	0.726487	68.1849
Spinal stenosis	Alcohol intake frequency	rs2717063	2	A	C	-0.0203704	0.00308457	4.00037e-11		0.0143699	0.0108091	0.183705	93.1242
Spinal stenosis	Alcohol intake frequency	rs28768122	12	C	T	0.0207	0.00355204	5.60003e-09		0.0348928	0.0124744	0.00515561	72.3796
Spinal stenosis	Alcohol intake frequency	rs28787109	1	A	G	0.0178107	0.00308461	7.69999e-09		0.00104987	0.0123712	0.932369	70.653
Spinal stenosis	Alcohol intake frequency	rs2924321	18	A	G	-0.0195131	0.00305022	1.6e-10		0.0230259	0.0109858	0.0360861	87.4859
Spinal stenosis	Alcohol intake frequency	rs324012	12	T	C	-0.0177932	0.00304357	5e-09		-0.0266449	0.0106093	0.0120235	72.4256
Spinal stenosis	Alcohol intake frequency	rs34440851	8	T	C	-0.0226831	0.00415058	4.60002e-08		-0.00579174	0.012564	0.644813	63.0269
Spinal stenosis	Alcohol intake frequency	rs34473884	10	A	G	-0.0203615	0.00350346	6.19998e-09		-0.0110666	0.0125692	0.378612	71.5442
Spinal stenosis	Alcohol intake frequency	rs34631026	16	T	C	-0.0169128	0.00304832	2.90001e-08		0.0403499	0.0111439	0.000293704	65.3648
Spinal stenosis	Alcohol intake frequency	rs34811474	4	A	G	-0.0201809	0.00359305	1.89998e-08		0.00229953	0.0126394	0.855635	66.8528
Spinal stenosis	Alcohol intake frequency	rs35105141	16	T	C	0.026345	0.00308788	1.39991e-17		0.012611	0.0109127	0.247832	154.277
Spinal stenosis	Alcohol intake frequency	rs362307	4	T	C	0.0433047	0.00580219	8.4004e-14		0.0470171	0.0210632	0.0256024	119.715
Spinal stenosis	Alcohol intake frequency	rs4241258	2	T	C	0.0250636	0.00440325	1.29999e-08		-0.00606541	0.0176335	0.730868	68.9531
Spinal stenosis	Alcohol intake frequency	rs4242715	10	A	G	-0.0186543	0.00324831	9.29994e-09		-0.0234409	0.0107381	0.0290382	69.9611
Spinal stenosis	Alcohol intake frequency	rs4417025	1	A	G	-0.0188379	0.00316516	2.69998e-09		0.00829281	0.0125796	0.509751	75.7215
Spinal stenosis	Alcohol intake frequency	rs4503294	1	T	C	0.0181476	0.00307049	3.40001e-09		-0.00330321	0.0106458	0.756347	74.8454
Spinal stenosis	Alcohol intake frequency	rs461599	5	C	A	-0.0191888	0.00303977	2.69998e-10		0.00829083	0.0105444	0.431704	84.6504
Spinal stenosis	Alcohol intake frequency	rs4726481	7	T	G	0.0217614	0.00310188	2.29985e-12		-9.84913e-05	0.0111141	0.992929	105.169
Spinal stenosis	Alcohol intake frequency	rs4800487	18	G	A	-0.0289372	0.00304694	2.19989e-21		-0.0143287	0.0105585	0.17476	192.214
Spinal stenosis	Alcohol intake frequency	rs489062	10	A	G	0.0166498	0.00305291	4.90004e-08		0.0229995	0.0106666	0.0310678	63.0904
Spinal stenosis	Alcohol intake frequency	rs4916723	5	C	A	0.0239479	0.00309951	1.10002e-14		-0.0224591	0.0105763	0.0337085	129.272
Spinal stenosis	Alcohol intake frequency	rs4940926	18	C	T	-0.0191003	0.00344068	2.80001e-08		-0.0198814	0.013381	0.137333	65.7088
Spinal stenosis	Alcohol intake frequency	rs4968391	17	T	G	-0.0192695	0.0032265	2.30001e-09		-0.00152683	0.0108319	0.887904	75.3475
Spinal stenosis	Alcohol intake frequency	rs5022348	18	T	C	0.0202641	0.00357005	1.40001e-08		-0.00114486	0.0106008	0.913998	91.6632
Spinal stenosis	Alcohol intake frequency	rs550942	11	T	C	0.022401	0.00398884	2e-08		-0.0168593	0.0177359	0.341821	67.3434
Spinal stenosis	Alcohol intake frequency	rs56194430	5	T	C	0.0225403	0.00407148	3.09999e-08		-0.0493572	0.0161132	0.00219013	66.0843
Spinal stenosis	Alcohol intake frequency	rs58905411	12	A	G	-0.0266343	0.00307848	5.10035e-18		-0.00801541	0.0106515	0.451743	158.738
Spinal stenosis	Alcohol intake frequency	rs6030200	20	A	G	-0.019529	0.00327075	2.39999e-09		0.0122429	0.0107413	0.254371	75.9964
Spinal stenosis	Alcohol intake frequency	rs61873510	10	T	G	0.0203737	0.00330311	6.90001e-10		-0.00539	0.011627	0.642951	84.5972
Spinal stenosis	Alcohol intake frequency	rs62305780	4	G	C	-0.0485216	0.00506585	9.8992e-22		-0.0084322	0.0152148	0.579434	199.932
Spinal stenosis	Alcohol intake frequency	rs62339673	4	A	C	0.0182943	0.00315406	6.59994e-09		-0.0127407	0.0111059	0.251299	72.4119
Spinal stenosis	Alcohol intake frequency	rs62466318	7	T	C	-0.0254919	0.0037742	1.39991e-11		0.011355	0.0134505	0.398555	97.1783
Spinal stenosis	Alcohol intake frequency	rs650558	17	T	C	0.0207362	0.0035079	3.40001e-09		0.0196817	0.0129171	0.127585	74.1475
Spinal stenosis	Alcohol intake frequency	rs6727281	2	T	C	-0.024322	0.00391964	5.49997e-10		-0.00188552	0.0120254	0.875406	82.1525
Spinal stenosis	Alcohol intake frequency	rs71651683	22	T	C	-0.0704589	0.0127906	3.59998e-08		-0.0114536	0.0625582	0.854729	64.2694
Spinal stenosis	Alcohol intake frequency	rs72769229	2	T	A	-0.0231352	0.00419154	3.40001e-08		-0.0125775	0.0163076	0.44055	64.8124
Spinal stenosis	Alcohol intake frequency	rs72787062	16	A	G	-0.0281947	0.00410324	6.4003e-12		-0.0224666	0.0147614	0.128013	100.193
Spinal stenosis	Alcohol intake frequency	rs728538	16	G	T	0.0228752	0.00406259	1.79999e-08		0.00251072	0.0134644	0.852075	67.9213
Spinal stenosis	Alcohol intake frequency	rs7298932	12	G	A	-0.0237214	0.00431166	3.79997e-08		0.00623091	0.0161661	0.699918	65.565
[truncated: 10,811 more rows]

## Sheet: Table S5
Supplementary Table S5. The 14 causal relationships between food intake and spinal diseases(P_fdr<0.05)
exposure	outcome	method	nsnp	b	se	pval	lo_ci	up_ci	or	or_lci95	or_uci95		Heterogeneity test				Pleiotropy test
													Method	Q	P		egger_intercept	P
Alcohol intake frequency	Ankylosing spondylitis	Inverse variance weighted (multiplicative random effects)	91	0.458272	0.148583	0.00204051	0.167048	0.749496	1.58134	1.18181	2.11593		Inverse variance weighted (multiplicative random effects)	114.828	0.0398807
Alcohol intake frequency	Ankylosing spondylitis	MR Egger	91	0.54439	0.463074	0.24289	-0.363235	1.45201	1.72356	0.695423	4.27171		MR Egger	114.778	0.03432		-0.00214576	0.844687
Alcohol intake frequency	Ankylosing spondylitis	Weighted median	91	0.521851	0.213987	0.01474	0.102437	0.941265	1.68514	1.10787	2.56322
Alcohol intake frequency	Ankylosing spondylitis	Bayesian Weighted Mendelian Randomization	91	0.455687	0.153447	0.00298118	0.154931	0.756442	1.57726	1.16758	2.13068
Alcohol intake frequency	Ankylosing spondylitis	Contamination mixture method	91	0.780162	0.359694	0.00136269	0.0751623	1.48516	2.18183	1.07806	4.41568
Alcohol intake frequency	Cervical disk disorders	Inverse variance weighted (multiplicative random effects)	92	0.201929	0.0751979	0.00724643	0.0545412	0.349317	1.22376	1.05606	1.4181		Inverse variance weighted (multiplicative random effects)	133.356	0.00254893
Alcohol intake frequency	Cervical disk disorders	MR Egger	92	-0.183431	0.232739	0.432686	-0.639599	0.272738	0.832409	0.527504	1.31356		MR Egger	128.98	0.0044488		0.00958847	0.0839868
Alcohol intake frequency	Cervical disk disorders	Weighted median	92	0.0948342	0.100032	0.343112	-0.101229	0.290898	1.09948	0.903726	1.33763
Alcohol intake frequency	Cervical disk disorders	Bayesian Weighted Mendelian Randomization	92	0.207733	0.0748162	0.00549344	0.0610933	0.354373	1.23088	1.063	1.42529
Alcohol intake frequency	Cervical disk disorders	Contamination mixture method	92	0.383904	0.206633	0.14036	-0.0210957	0.788904	1.468	0.979125	2.20098
Dried fruit intake	Cervical disk disorders	Inverse variance weighted	39	-0.64736	0.197888	0.00107039	-1.03522	-0.259499	0.523426	0.355148	0.771438		Inverse variance weighted	48.2253	0.123708
Dried fruit intake	Cervical disk disorders	MR Egger	39	-0.354212	0.893916	0.694199	-2.10629	1.39786	0.701726	0.121689	4.04655		MR Egger	48.0782	0.104967		-0.00368726	0.738405
Dried fruit intake	Cervical disk disorders	Weighted median	39	-0.528969	0.252439	0.0361322	-1.02375	-0.0341895	0.589212	0.359246	0.966388
Dried fruit intake	Cervical disk disorders	Bayesian Weighted Mendelian Randomization	39	-0.653586	0.205984	0.00150873	-1.05731	-0.249858	0.520177	0.347388	0.778911
Alcohol intake frequency	Early lumbar disc prolapse(operated)	Inverse variance weighted	92	0.299531	0.0802081	0.000188149	0.142323	0.456739	1.34923	1.15295	1.57892		Inverse variance weighted	102.301	0.196473
Alcohol intake frequency	Early lumbar disc prolapse(operated)	MR Egger	92	0.415957	0.252435	0.102885	-0.0788153	0.910729	1.51582	0.924211	2.48614		MR Egger	102.033	0.181693		-0.00289652	0.627689
Alcohol intake frequency	Early lumbar disc prolapse(operated)	Weighted median	92	0.327303	0.126551	0.00970056	0.0792622	0.575344	1.38722	1.08249	1.77774
Alcohol intake frequency	Early lumbar disc prolapse(operated)	Bayesian Weighted Mendelian Randomization	92	0.304834	0.0795917	0.000128157	0.148834	0.460834	1.3564	1.16048	1.5854
Alcohol intake frequency	Early lumbar disc prolapse(operated)	Contamination mixture method	92	0.470735	0.168367	7.75663e-05	0.140735	0.800735	1.60117	1.15112	2.22718
Alcohol intake frequency	Intervertebral disc degeneration	Inverse variance weighted (multiplicative random effects)	91	0.186941	0.0553593	0.000733177	0.0784365	0.295445	1.20556	1.08159	1.34372		Inverse variance weighted (multiplicative random effects)	183.274	2.43e-08
Alcohol intake frequency	Intervertebral disc degeneration	MR Egger	91	0.255861	0.172996	0.142671	-0.0832105	0.594932	1.29157	0.920157	1.81291		MR Egger	182.91	1.84e-08		-0.00171876	0.67497
Alcohol intake frequency	Intervertebral disc degeneration	Weighted median	91	0.13715	0.0677829	0.0430357	0.00429499	0.270004	1.147	1.0043	1.30997
Alcohol intake frequency	Intervertebral disc degeneration	Bayesian Weighted Mendelian Randomization	91	0.200097	0.0554274	0.00030611	0.0914593	0.308735	1.22152	1.09577	1.3617
Alcohol intake frequency	Intervertebral disc degeneration	Contamination mixture method	91	0.183051	0.0739796	0.0253693	0.0380514	0.328051	1.20088	1.03878	1.38826
Dried fruit intake	Intervertebral disc degeneration	Inverse variance weighted (multiplicative random effects)	38	-0.437826	0.147621	0.00301823	-0.727163	-0.148488	0.645438	0.483278	0.86201		Inverse variance weighted (multiplicative random effects)	65.2906	0.00279264
Dried fruit intake	Intervertebral disc degeneration	MR Egger	38	-0.489426	0.658978	0.46248	-1.78102	0.802171	0.612978	0.168466	2.23038		MR Egger	65.2789	0.00200884		0.000648166	0.936361
Dried fruit intake	Intervertebral disc degeneration	Weighted median	38	-0.567858	0.173996	0.00109994	-0.908889	-0.226826	0.566738	0.402972	0.797059
Dried fruit intake	Intervertebral disc degeneration	Bayesian Weighted Mendelian Randomization	38	-0.438099	0.150505	0.00360431	-0.733088	-0.14311	0.645262	0.480423	0.866659
Alcohol intake frequency	Low back pain	Inverse variance weighted (multiplicative random effects)	92	0.248885	0.0577149	1.62e-05	0.135763	0.362006	1.28259	1.14541	1.43621		Inverse variance weighted (multiplicative random effects)	167.384	1.91e-06
Alcohol intake frequency	Low back pain	MR Egger	92	0.323427	0.181014	0.0773456	-0.0313615	0.678215	1.38185	0.969125	1.97036		MR Egger	167.033	1.5e-06		-0.00185633	0.664821
Alcohol intake frequency	Low back pain	Weighted median	92	0.24815	0.0731076	0.000688023	0.104859	0.391441	1.28165	1.11055	1.47911
Alcohol intake frequency	Low back pain	Bayesian Weighted Mendelian Randomization	92	0.251497	0.0573565	1.16085e-05	0.139079	0.363916	1.28595	1.14921	1.43895
Alcohol intake frequency	Low back pain	Contamination mixture method	92	0.453894	0.0612245	2.47624e-05	0.333894	0.573894	1.57443	1.39639	1.77517
Cereal intake	Low back pain	Inverse variance weighted (multiplicative random effects)	38	-0.437849	0.153241	0.00427333	-0.738202	-0.137495	0.645423	0.477973	0.871538		Inverse variance weighted (multiplicative random effects)	69.8566	0.000875466
Cereal intake	Low back pain	MR Egger	38	-0.629487	0.66811	0.352376	-1.93898	0.680009	0.532865	0.14385	1.9739		MR Egger	69.6883	0.000636891		0.00277482	0.769765
Cereal intake	Low back pain	Weighted median	38	-0.455078	0.17136	0.00791491	-0.790944	-0.119212	0.634399	0.453416	0.88762
Cereal intake	Low back pain	Bayesian Weighted Mendelian Randomization	38	-0.44545	0.158102	0.00484021	-0.75533	-0.135569	0.640536	0.469856	0.873219
Dried fruit intake	Low back pain	Inverse variance weighted (multiplicative random effects)	37	-0.782492	0.163581	1.72e-06	-1.10311	-0.461873	0.457265	0.331837	0.630102		Inverse variance weighted (multiplicative random effects)	60.0646	0.00716116
Dried fruit intake	Low back pain	MR Egger	37	0.250982	0.788998	0.752298	-1.29545	1.79742	1.28529	0.273774	6.03404		MR Egger	57.1406	0.0104743		-0.0125896	0.189427
Dried fruit intake	Low back pain	Weighted median	37	-0.681241	0.196646	0.000531608	-1.06667	-0.295815	0.505989	0.344154	0.743925
Dried fruit intake	Low back pain	Bayesian Weighted Mendelian Randomization	37	-0.783602	0.168532	3.32635e-06	-1.11392	-0.453279	0.456758	0.328268	0.635541
Poultry intake	Low back pain	Inverse variance weighted	7	1.12063	0.314794	0.000371019	0.503635	1.73763	3.06679	1.65472	5.68385		Inverse variance weighted	3.70149	0.716997
Poultry intake	Low back pain	MR Egger	7	-8.25801	9.46148	0.422698	-26.8025	10.2865	0.000259174	2.28988e-12	29333.9		MR Egger	2.71784	0.743389		0.101578	0.366838
Poultry intake	Low back pain	Weighted median	7	0.891055	0.440526	0.0431032	0.0276247	1.75448	2.4377	1.02801	5.78047
Poultry intake	Low back pain	Bayesian Weighted Mendelian Randomization	7	1.14413	0.332394	0.000577224	0.49264	1.79563	3.13972	1.63663	6.02324
Dried fruit intake	Pain in thoracic spine	Inverse variance weighted	39	-0.878167	0.289901	0.00245209	-1.44637	-0.30996	0.415544	0.235423	0.733476		Inverse variance weighted	38.3717	0.452637
Dried fruit intake	Pain in thoracic spine	MR Egger	39	-0.439047	1.30881	0.739176	-3.00431	2.12622	0.64465	0.0495727	8.38312		MR Egger	38.2492	0.41255		-0.00552492	0.732594
Dried fruit intake	Pain in thoracic spine	Weighted median	39	-0.925645	0.41342	0.0251564	-1.73595	-0.115341	0.396276	0.176233	0.891062
Dried fruit intake	Pain in thoracic spine	Bayesian Weighted Mendelian Randomization	39	-0.896079	0.307376	0.00355393	-1.49854	-0.293623	0.408167	0.223457	0.745557
Alcohol intake frequency	Sciatica	Inverse variance weighted (multiplicative random effects)	91	0.220848	0.0633102	0.000486016	0.09676	0.344936	1.24713	1.1016	1.4119		Inverse variance weighted (multiplicative random effects)	128.619	0.00473393
Alcohol intake frequency	Sciatica	MR Egger	91	0.0694837	0.197737	0.726122	-0.31808	0.457048	1.07195	0.727544	1.5794		MR Egger	127.682	0.00452871		0.00377331	0.421132
Alcohol intake frequency	Sciatica	Weighted median	91	0.193417	0.0814116	0.0175114	0.0338501	0.352983	1.21339	1.03443	1.42331
Alcohol intake frequency	Sciatica	Bayesian Weighted Mendelian Randomization	91	0.221467	0.0642831	0.000570676	0.0954721	0.347462	1.24791	1.10018	1.41547
Alcohol intake frequency	Sciatica	Contamination mixture method	91	0.488682	0.0994898	0.000340945	0.293682	0.683682	1.63017	1.34136	1.98116
Dried fruit intake	Sciatica	Inverse variance weighted (multiplicative random effects)	39	-0.541289	0.199104	0.00655534	-0.931532	-0.151045	0.581998	0.39395	0.859809		Inverse variance weighted (multiplicative random effects)	67.7177	0.00212702
Dried fruit intake	Sciatica	MR Egger	39	-1.51207	0.885837	0.0962143	-3.24831	0.224173	0.220454	0.0388399	1.25129		MR Egger	65.48	0.00266514		0.012212	0.268061
Dried fruit intake	Sciatica	Weighted median	39	-0.503595	0.233944	0.0313477	-0.962125	-0.0450647	0.604354	0.38208	0.955936
Dried fruit intake	Sciatica	Bayesian Weighted Mendelian Randomization	39	-0.554683	0.203769	0.00648649	-0.95407	-0.155296	0.574254	0.38517	0.856162
Dried fruit intake	Spondylosis	Inverse variance weighted (multiplicative random effects)	38	-0.632624	0.210377	0.00263753	-1.04496	-0.220286	0.531196	0.351705	0.80229		Inverse variance weighted (multiplicative random effects)	72.2528	0.000463736
Dried fruit intake	Spondylosis	MR Egger	38	-0.16196	1.00953	0.873438	-2.14064	1.81672	0.850475	0.117579	6.15167		MR Egger	71.7991	0.000359629		-0.00581093	0.636304
Dried fruit intake	Spondylosis	Weighted median	38	-0.485712	0.245643	0.0480068	-0.967172	-0.0042517	0.615259	0.380156	0.995757
Dried fruit intake	Spondylosis	Bayesian Weighted Mendelian Randomization	38	-0.611705	0.214712	0.00438639	-1.03254	-0.190869	0.542425	0.356101	0.826241

## Sheet: Table S6
Supplementary Table S6. The causal effects of the food intake on the spinal diseases
exposure	outcome	method	nsnp	b	se	pval	lo_ci	up_ci	or	or_lci95	or_uci95	p_fdr
Alcohol intake frequency	Ankylosing spondylitis	Inverse variance weighted (multiplicative random effects)	91	0.458272	0.148583	0.00204051	0.167048	0.749496	1.58134	1.18181	2.11593	0.0326481
Alcohol intake frequency	Ankylosing spondylitis, strict definition	Inverse variance weighted	91	0.44253	0.196995	0.0246784	0.0564195	0.82864	1.55664	1.05804	2.2902	0.131618
Alcohol intake frequency	Benign neoplasm Spinal cord	Inverse variance weighted	92	-0.270559	0.366709	0.460634	-0.989309	0.448191	0.762953	0.371834	1.56548	0.960484
Alcohol intake frequency	Benign neoplasm Spinal meninges	Inverse variance weighted	92	0.406535	0.453378	0.36989	-0.482087	1.29516	1.50161	0.617493	3.65157	0.756263
Alcohol intake frequency	Cauda equina syndrome	Inverse variance weighted	92	-0.328129	0.418021	0.432477	-1.14745	0.491191	0.72027	0.317445	1.63426	0.830071
Alcohol intake frequency	Cervical disk disorders	Inverse variance weighted (multiplicative random effects)	92	0.201929	0.0751979	0.00724643	0.0545412	0.349317	1.22376	1.05606	1.4181	0.0386476
Alcohol intake frequency	Early lumbar disc prolapse, operated	Inverse variance weighted	92	0.299531	0.0802081	0.000188149	0.142323	0.456739	1.34923	1.15295	1.57892	0.00301038
Alcohol intake frequency	Infection of intervertebral disc (pyogenic)	Inverse variance weighted	92	0.257154	0.404021	0.52446	-0.534728	1.04903	1.29324	0.585829	2.85489	0.839574
Alcohol intake frequency	interverbal disk disorder	Inverse variance weighted (multiplicative random effects)	91	0.186941	0.0553593	0.000733177	0.0784365	0.295445	1.20556	1.08159	1.34372	0.0117308
Alcohol intake frequency	Kissing spine	Inverse variance weighted	92	-0.00754574	0.950352	0.993665	-1.87024	1.85514	0.992483	0.154087	6.39262	0.993665
Alcohol intake frequency	Kyphosis	Inverse variance weighted	92	0.626427	0.390457	0.108639	-0.138869	1.39172	1.87091	0.870342	4.02177	0.787886
Alcohol intake frequency	Lordosis	Inverse variance weighted	92	1.27877	0.802069	0.11086	-0.293286	2.85083	3.59222	0.745809	17.3021	0.576677
Alcohol intake frequency	low back pain	Inverse variance weighted (multiplicative random effects)	92	0.248885	0.0577149	1.62e-05	0.135763	0.362006	1.28259	1.14541	1.43621	0.0001296
Alcohol intake frequency	Osteochondrodysplasia with defects of growth of tubular bones and spine	Inverse variance weighted	92	-1.43144	0.934205	0.125458	-3.26249	0.399596	0.238963	0.0382931	1.49122	0.579998
Alcohol intake frequency	Other diseases of spinal cord	Inverse variance weighted	92	-0.0877854	0.244467	0.719528	-0.56694	0.391369	0.915957	0.567259	1.479	0.822318
Alcohol intake frequency	Pain in thoracic spine	Inverse variance weighted	92	0.267659	0.105497	0.0111766	0.0608853	0.474433	1.3069	1.06278	1.6071	0.0596085
Alcohol intake frequency	Sciatica	Inverse variance weighted (multiplicative random effects)	91	0.220848	0.0633102	0.000486016	0.09676	0.344936	1.24713	1.1016	1.4119	0.00777626
Alcohol intake frequency	Scoliosis	Inverse variance weighted	92	-0.105058	0.145795	0.471163	-0.390817	0.1807	0.900272	0.676504	1.19806	0.98895
Alcohol intake frequency	Spinal enthesopathy	Inverse variance weighted	92	0.324601	0.206548	0.116055	-0.0802333	0.729436	1.38348	0.922901	2.07391	0.448003
Alcohol intake frequency	Spinal instabilities	Inverse variance weighted (multiplicative random effects)	92	0.148347	0.287743	0.606167	-0.415629	0.712322	1.15991	0.659925	2.03872	0.692762
Alcohol intake frequency	Spinal osteochondrosis	Inverse variance weighted	92	0.210784	0.386621	0.585619	-0.546993	0.96856	1.23465	0.578687	2.63415	0.90073
Alcohol intake frequency	Spinal stenosis	Inverse variance weighted (multiplicative random effects)	92	0.0711025	0.0751061	0.343795	-0.0761055	0.218311	1.07369	0.926718	1.24397	0.587694
Alcohol intake frequency	Spondylosis	Inverse variance weighted (multiplicative random effects)	91	0.114007	0.0694509	0.100685	-0.0221171	0.25013	1.12076	0.978126	1.28419	0.213504
Beef intake	Ankylosing spondylitis	Inverse variance weighted	14	-0.10865	0.66585	0.87038	-1.41372	1.19641	0.897044	0.243238	3.30823	0.993223
Beef intake	Ankylosing spondylitis, strict definition	Inverse variance weighted	14	0.465181	0.982245	0.635793	-1.46002	2.39038	1.5923	0.232232	10.9176	0.87221
Beef intake	Benign neoplasm Spinal cord	Inverse variance weighted	14	0.876816	2.01737	0.663828	-3.07722	4.83086	2.40324	0.046087	125.318	0.960484
Beef intake	Benign neoplasm Spinal meninges	Inverse variance weighted	14	-1.03958	2.4001	0.664913	-5.74377	3.66461	0.353603	0.00320267	39.041	0.756263
Beef intake	Cauda equina syndrome	Inverse variance weighted (multiplicative random effects)	14	1.50839	2.82175	0.592956	-4.02224	7.03901	4.51943	0.0179128	1140.26	0.830071
Beef intake	Cervical disk disorders	Inverse variance weighted	14	0.632715	0.347526	0.0686636	-0.0484358	1.31387	1.88271	0.952719	3.72053	0.183103
Beef intake	Early lumbar disc prolapse, operated	Inverse variance weighted (multiplicative random effects)	14	-0.263771	0.527735	0.617204	-1.29813	0.77059	0.768149	0.273041	2.16104	0.883201
Beef intake	Infection of intervertebral disc (pyogenic)	Inverse variance weighted	14	1.4093	2.14256	0.51069	-2.79012	5.60872	4.09309	0.0614138	272.796	0.839574
Beef intake	interverbal disk disorder	Inverse variance weighted (multiplicative random effects)	14	0.248409	0.357586	0.487253	-0.452459	0.949277	1.28198	0.636062	2.58384	0.779604
Beef intake	Kissing spine	Inverse variance weighted	14	-0.511675	4.64852	0.912352	-9.62277	8.59942	0.59949	6.62e-05	5428.49	0.993665
Beef intake	Kyphosis	Inverse variance weighted	14	-0.614721	1.89062	0.745074	-4.32034	3.0909	0.540792	0.0132954	21.9968	0.851513
Beef intake	Lordosis	Inverse variance weighted	14	5.91151	3.90122	0.129697	-1.73487	13.5579	369.262	0.176422	772889	0.576677
Beef intake	low back pain	Inverse variance weighted (multiplicative random effects)	13	0.453321	0.380969	0.23408	-0.293379	1.20002	1.57353	0.745739	3.32019	0.374529
Beef intake	Osteochondrodysplasia with defects of growth of tubular bones and spine	Inverse variance weighted	14	-6.43643	4.4163	0.144999	-15.0924	2.21953	0.00160212	2.79e-07	9.203	0.579998
Beef intake	Other diseases of spinal cord	Inverse variance weighted	14	-0.827746	1.18571	0.485115	-3.15174	1.49625	0.437033	0.0427775	4.46492	0.822162
Beef intake	Pain in thoracic spine	Inverse variance weighted	14	0.820982	0.5258	0.11843	-0.209586	1.85155	2.27273	0.81092	6.36968	0.303621
Beef intake	Sciatica	Inverse variance weighted (multiplicative random effects)	14	0.254719	0.453851	0.574634	-0.634829	1.14427	1.2901	0.530026	3.14014	0.612943
Beef intake	Scoliosis	Inverse variance weighted	14	1.29314	0.669312	0.0533536	-0.0187085	2.605	3.64423	0.981465	13.5312	0.853657
Beef intake	Spinal enthesopathy	Inverse variance weighted (multiplicative random effects)	14	0.753186	1.44538	0.602299	-2.07977	3.58614	2.12375	0.124959	36.0944	0.741291
Beef intake	Spinal instabilities	Inverse variance weighted	14	0.613806	1.16996	0.599835	-1.67932	2.90693	1.84745	0.186501	18.3005	0.692762
Beef intake	Spinal osteochondrosis	Inverse variance weighted	14	-1.35213	1.87522	0.470879	-5.02756	2.32331	0.258689	0.00655478	10.2094	0.90073
Beef intake	Spinal stenosis	Inverse variance weighted (multiplicative random effects)	13	0.878595	0.537965	0.102431	-0.175817	1.93301	2.40751	0.838771	6.91026	0.409724
Beef intake	Spondylosis	Inverse variance weighted (multiplicative random effects)	12	0.0646262	0.46022	0.888324	-0.837405	0.966657	1.06676	0.432832	2.62914	0.888324
Bread intake	Ankylosing spondylitis	Inverse variance weighted	25	0.179745	0.46717	0.700421	-0.735908	1.0954	1.19691	0.47907	2.99037	0.911467
Bread intake	Ankylosing spondylitis, strict definition	Inverse variance weighted	25	0.275385	0.733682	0.707402	-1.16263	1.7134	1.31704	0.312662	5.5478	0.87221
Bread intake	Benign neoplasm Spinal cord	Inverse variance weighted	26	1.49086	1.10376	0.176787	-0.672506	3.65423	4.44093	0.510428	38.6378	0.960484
Bread intake	Benign neoplasm Spinal meninges	Inverse variance weighted	26	0.734526	1.33722	0.582805	-1.88643	3.35548	2.08449	0.151612	28.6595	0.756263
Bread intake	Cauda equina syndrome	Inverse variance weighted	26	0.397046	1.20287	0.741337	-1.96057	2.75466	1.48742	0.140778	15.7158	0.830071
Bread intake	Cervical disk disorders	Inverse variance weighted	26	-0.254319	0.196412	0.195381	-0.639287	0.130648	0.775444	0.527668	1.13957	0.353711
Bread intake	Early lumbar disc prolapse, operated	Inverse variance weighted	26	0.01434	0.256487	0.955414	-0.488374	0.517054	1.01444	0.613623	1.67708	0.994817
Bread intake	Infection of intervertebral disc (pyogenic)	Inverse variance weighted	26	0.737834	1.21479	0.543603	-1.64316	3.11883	2.0914	0.193368	22.6199	0.839574
Bread intake	interverbal disk disorder	Inverse variance weighted (multiplicative random effects)	26	-0.201062	0.158573	0.204819	-0.511865	0.109742	0.817862	0.599377	1.11599	0.655421
Bread intake	Kissing spine	Inverse variance weighted	26	4.39942	2.85883	0.123831	-1.20388	10.0027	81.4034	0.300027	22086.3	0.993665
Bread intake	Kyphosis	Inverse variance weighted	26	0.596593	1.17343	0.611162	-1.70334	2.89652	1.81592	0.182075	18.1111	0.814882
Bread intake	Lordosis	Inverse variance weighted	26	1.91609	2.42773	0.429965	-2.84226	6.67444	6.79435	0.0582938	791.907	0.709167
Bread intake	low back pain	Inverse variance weighted (multiplicative random effects)	25	0.0139305	0.216287	0.948646	-0.409992	0.437853	1.01403	0.663655	1.54938	0.948646
Bread intake	Osteochondrodysplasia with defects of growth of tubular bones and spine	Inverse variance weighted	26	-4.35328	2.7359	0.111572	-9.71565	1.00909	0.0128645	6.03e-05	2.74309	0.579998
Bread intake	Other diseases of spinal cord	Inverse variance weighted	26	-1.45349	0.734922	0.0479572	-2.89394	-0.0130428	0.233753	0.0553579	0.987042	0.489127
Bread intake	Pain in thoracic spine	Inverse variance weighted	26	-0.317715	0.339301	0.349077	-0.982744	0.347315	0.72781	0.374283	1.41526	0.507748
Bread intake	Sciatica	Inverse variance weighted (multiplicative random effects)	26	-0.360302	0.234609	0.124599	-0.820136	0.0995318	0.697465	0.440372	1.10465	0.398715
Bread intake	Scoliosis	Inverse variance weighted	26	-0.253492	0.414402	0.540733	-1.06572	0.558737	0.776086	0.34448	1.74846	0.98895
Bread intake	Spinal enthesopathy	Inverse variance weighted	26	0.0624627	0.621483	0.919943	-1.15564	1.28057	1.06445	0.314855	3.59869	0.981272
Bread intake	Spinal instabilities	Inverse variance weighted	26	-0.773608	0.805411	0.336797	-2.35221	0.804998	0.461345	0.0951582	2.23669	0.59875
Bread intake	Spinal osteochondrosis	Inverse variance weighted	26	-0.259138	1.32062	0.844434	-2.84755	2.32928	0.771716	0.0579859	10.2705	0.90073
Bread intake	Spinal stenosis	Inverse variance weighted (multiplicative random effects)	26	-0.297932	0.215094	0.166014	-0.719515	0.123652	0.742352	0.486988	1.13162	0.504688
Bread intake	Spondylosis	Inverse variance weighted (multiplicative random effects)	26	-0.445278	0.245523	0.0697416	-0.926503	0.0359483	0.640646	0.395936	1.0366	0.213504
Cereal intake	Ankylosing spondylitis	Inverse variance weighted	39	-0.351632	0.369337	0.341066	-1.07553	0.37227	0.703539	0.341116	1.45102	0.77958
Cereal intake	Ankylosing spondylitis, strict definition	Inverse variance weighted	39	-0.0541539	0.537542	0.919754	-1.10774	0.999428	0.947286	0.330306	2.71673	0.941138
Cereal intake	Benign neoplasm Spinal cord	Inverse variance weighted	39	0.281203	0.940551	0.764957	-1.56228	2.12468	1.32472	0.209658	8.37024	0.960484
Cereal intake	Benign neoplasm Spinal meninges	Inverse variance weighted	39	-0.360491	1.14325	0.752518	-2.60127	1.88029	0.697334	0.0741794	6.55538	0.756263
Cereal intake	Cauda equina syndrome	Inverse variance weighted (multiplicative random effects)	39	1.28946	1.33711	0.334863	-1.33127	3.9102	3.63083	0.264141	49.9087	0.830071
Cereal intake	Cervical disk disorders	Inverse variance weighted (multiplicative random effects)	39	-0.408686	0.204571	0.045742	-0.809645	-0.00772584	0.664523	0.445016	0.992304	0.154786
Cereal intake	Early lumbar disc prolapse, operated	Inverse variance weighted	39	-0.269345	0.227276	0.235977	-0.714805	0.176115	0.76388	0.489288	1.19258	0.662368
Cereal intake	Infection of intervertebral disc (pyogenic)	Inverse variance weighted	39	-1.35096	1.03609	0.192268	-3.38169	0.679779	0.258992	0.0339898	1.97344	0.839574
Cereal intake	interverbal disk disorder	Inverse variance weighted (multiplicative random effects)	38	-0.216912	0.149042	0.145565	-0.509035	0.0752102	0.805	0.601075	1.07811	0.582261
Cereal intake	Kissing spine	Inverse variance weighted	39	1.40619	2.43707	0.56394	-3.37046	6.18284	4.08036	0.0343737	484.364	0.993665
Cereal intake	Kyphosis	Inverse variance weighted	39	-0.876104	1.03959	0.399374	-2.9137	1.16149	0.416402	0.0542745	3.1947	0.798748
Cereal intake	Lordosis	Inverse variance weighted	39	-0.556604	2.05633	0.786638	-4.58701	3.4738	0.573152	0.0101832	32.2592	0.899015
Cereal intake	low back pain	Inverse variance weighted (multiplicative random effects)	38	-0.437849	0.153241	0.00427333	-0.738202	-0.137495	0.645423	0.477973	0.871538	0.0136747
Cereal intake	Osteochondrodysplasia with defects of growth of tubular bones and spine	Inverse variance weighted	39	-0.0179888	2.3333	0.993849	-4.59125	4.55528	0.982172	0.0101401	95.1331	0.999767
Cereal intake	Other diseases of spinal cord	Inverse variance weighted	39	1.02581	0.726415	0.157903	-0.39796	2.44958	2.78936	0.671689	11.5835	0.785642
Cereal intake	Pain in thoracic spine	Inverse variance weighted	39	-0.464931	0.261227	0.0751097	-0.976937	0.0470749	0.628178	0.376463	1.0482	0.300439
Cereal intake	Sciatica	Inverse variance weighted (multiplicative random effects)	38	-0.193221	0.194141	0.319609	-0.573737	0.187295	0.8243	0.563416	1.20598	0.612943
Cereal intake	Scoliosis	Inverse variance weighted	39	0.102305	0.353316	0.772156	-0.590195	0.794805	1.10772	0.554219	2.21401	0.98895
Cereal intake	Spinal enthesopathy	Inverse variance weighted	39	0.478695	0.55924	0.392012	-0.617415	1.5748	1.61397	0.539337	4.8298	0.627219
Cereal intake	Spinal instabilities	Inverse variance weighted	39	-0.148009	0.721491	0.837461	-1.56213	1.26611	0.862424	0.209689	3.54704	0.866831
Cereal intake	Spinal osteochondrosis	Inverse variance weighted	39	-0.0773634	1.01037	0.938966	-2.0577	1.90297	0.925553	0.127748	6.70578	0.938966
Cereal intake	Spinal stenosis	Inverse variance weighted (multiplicative random effects)	39	-0.405389	0.17555	0.0209297	-0.749467	-0.0613109	0.666717	0.472618	0.940531	0.181024
Cereal intake	Spondylosis	Inverse variance weighted (multiplicative random effects)	39	-0.437529	0.184991	0.0180231	-0.800111	-0.0749477	0.64563	0.449279	0.927792	0.0961232
Cheese intake	Ankylosing spondylitis	Inverse variance weighted	61	-0.269411	0.263986	0.307467	-0.786824	0.248001	0.763829	0.455289	1.28146	0.77958
Cheese intake	Ankylosing spondylitis, strict definition	Inverse variance weighted	61	-0.0294547	0.398902	0.941138	-0.811302	0.752393	0.970975	0.444279	2.12207	0.941138
Cheese intake	Benign neoplasm Spinal cord	Inverse variance weighted	61	-0.824804	0.655812	0.208506	-2.1102	0.460586	0.438321	0.121214	1.585	0.960484
Cheese intake	Benign neoplasm Spinal meninges	Inverse variance weighted	61	1.33547	0.795275	0.0931025	-0.22327	2.89421	3.80178	0.799899	18.0692	0.595967
Cheese intake	Cauda equina syndrome	Inverse variance weighted	61	-0.179586	0.777361	0.817299	-1.70321	1.34404	0.835616	0.182097	3.83451	0.830071
Cheese intake	Cervical disk disorders	Inverse variance weighted (multiplicative random effects)	61	-0.426581	0.142761	0.00280746	-0.706393	-0.146769	0.652737	0.493421	0.863494	0.0224597
Cheese intake	Early lumbar disc prolapse, operated	Inverse variance weighted	61	-0.230564	0.135149	0.0880092	-0.495457	0.0343288	0.794086	0.609293	1.03492	0.352037
Cheese intake	Infection of intervertebral disc (pyogenic)	Inverse variance weighted	61	-1.26117	0.731831	0.0848333	-2.69556	0.17322	0.283323	0.0675049	1.18913	0.839574
Cheese intake	interverbal disk disorder	Inverse variance weighted (multiplicative random effects)	61	-0.246157	0.0989781	0.012883	-0.440154	-0.0521601	0.781799	0.643937	0.949177	0.0687095
Cheese intake	Kissing spine	Inverse variance weighted	61	-0.863883	1.68231	0.607594	-4.16121	2.43344	0.421522	0.0155887	11.398	0.993665
Cheese intake	Kyphosis	Inverse variance weighted	61	-0.505483	0.730359	0.488873	-1.93699	0.926021	0.603214	0.144137	2.52444	0.814882
Cheese intake	Lordosis	Inverse variance weighted	61	-1.41597	1.43676	0.324363	-4.23203	1.40008	0.242689	0.0145229	4.05553	0.709167
Cheese intake	low back pain	Inverse variance weighted (multiplicative random effects)	60	-0.27648	0.0962137	0.00405825	-0.465059	-0.0879007	0.758449	0.628098	0.915852	0.0136747
Cheese intake	Osteochondrodysplasia with defects of growth of tubular bones and spine	Inverse variance weighted	61	1.27737	1.62585	0.432063	-1.90928	4.46403	3.5872	0.148186	86.8367	0.918779
Cheese intake	Other diseases of spinal cord	Inverse variance weighted	61	0.549591	0.473249	0.245513	-0.377976	1.47716	1.73255	0.685247	4.38048	0.785642
Cheese intake	Pain in thoracic spine	Inverse variance weighted	61	-0.314199	0.209045	0.132834	-0.723928	0.0955299	0.730374	0.484844	1.10024	0.303621
Cheese intake	Sciatica	Inverse variance weighted (multiplicative random effects)	60	-0.398187	0.128229	0.00190105	-0.649516	-0.146857	0.671537	0.522299	0.863417	0.0152084
Cheese intake	Scoliosis	Inverse variance weighted (multiplicative random effects)	61	0.0521648	0.296859	0.860512	-0.529678	0.634008	1.05355	0.588794	1.88515	0.98895
Cheese intake	Spinal enthesopathy	Inverse variance weighted	61	-0.879017	0.391711	0.0248296	-1.64677	-0.111263	0.415191	0.192671	0.894703	0.397273
Cheese intake	Spinal instabilities	Inverse variance weighted (multiplicative random effects)	61	0.376011	0.516216	0.46637	-0.635773	1.38779	1.45646	0.529526	4.006	0.678356
Cheese intake	Spinal osteochondrosis	Inverse variance weighted	61	-1.25744	0.70032	0.0725701	-2.63007	0.115185	0.284381	0.0720735	1.12208	0.580561
Cheese intake	Spinal stenosis	Inverse variance weighted (multiplicative random effects)	61	-0.204701	0.155929	0.189258	-0.510322	0.100921	0.814891	0.600302	1.10619	0.504688
Cheese intake	Spondylosis	Inverse variance weighted (multiplicative random effects)	61	-0.359768	0.130783	0.00594358	-0.616103	-0.103433	0.697838	0.540045	0.901736	0.0475487
Cofee intake	Ankylosing spondylitis	Inverse variance weighted	38	-0.477882	0.344846	0.165812	-1.15378	0.198015	0.620095	0.315442	1.21898	0.679893
Cofee intake	Ankylosing spondylitis, strict definition	Inverse variance weighted	38	-1.27104	0.515057	0.0135956	-2.28056	-0.261533	0.280538	0.102227	0.769871	0.108765
Cofee intake	Benign neoplasm Spinal cord	Inverse variance weighted	38	-1.01283	0.849174	0.232979	-2.67721	0.651555	0.363191	0.0687549	1.91852	0.960484
Cofee intake	Benign neoplasm Spinal meninges	Inverse variance weighted	38	-1.63404	1.02744	0.111744	-3.64782	0.379737	0.195139	0.0260478	1.4619	0.595967
Cofee intake	Cauda equina syndrome	Inverse variance weighted	38	0.866788	0.957064	0.365108	-1.00906	2.74263	2.37926	0.364562	15.5278	0.830071
Cofee intake	Cervical disk disorders	Inverse variance weighted (multiplicative random effects)	38	-0.0449775	0.175269	0.797472	-0.388505	0.29855	0.956019	0.67807	1.3479	0.850637
Cofee intake	Early lumbar disc prolapse, operated	Inverse variance weighted	38	-0.180253	0.202157	0.372582	-0.57648	0.215975	0.835059	0.561873	1.24107	0.662368
Cofee intake	Infection of intervertebral disc (pyogenic)	Inverse variance weighted	38	0.521283	0.935089	0.577207	-1.31149	2.35406	1.68419	0.269418	10.5282	0.839574
Cofee intake	interverbal disk disorder	Inverse variance weighted (multiplicative random effects)	38	0.0700457	0.138771	0.61373	-0.201946	0.342037	1.07256	0.817139	1.40781	0.852607
Cofee intake	Kissing spine	Inverse variance weighted	38	-1.54805	2.19935	0.481518	-5.85878	2.76269	0.212663	0.00285472	15.8424	0.993665
Cofee intake	Kyphosis	Inverse variance weighted	38	0.478455	0.903283	0.596331	-1.29198	2.24889	1.61358	0.274726	9.47721	0.814882
Cofee intake	Lordosis	Inverse variance weighted	38	1.29843	2.01604	0.519545	-2.65302	5.24987	3.66352	0.0704385	190.541	0.754093
Cofee intake	low back pain	Inverse variance weighted (multiplicative random effects)	38	-0.215427	0.12901	0.09495	-0.468287	0.0374329	0.806197	0.626074	1.03814	0.19145
Cofee intake	Osteochondrodysplasia with defects of growth of tubular bones and spine	Inverse variance weighted	38	1.58128	2.11831	0.455375	-2.5706	5.73317	4.8612	0.0764895	308.947	0.918779
Cofee intake	Other diseases of spinal cord	Inverse variance weighted	38	0.681171	0.565579	0.228444	-0.427364	1.7897	1.97619	0.652226	5.98769	0.785642
Cofee intake	Pain in thoracic spine	Inverse variance weighted	38	-0.176446	0.265917	0.506987	-0.697643	0.344752	0.838244	0.497757	1.41164	0.60837
Cofee intake	Sciatica	Inverse variance weighted	38	-0.115013	0.140909	0.414376	-0.391195	0.16117	0.891355	0.676248	1.17488	0.612943
Cofee intake	Scoliosis	Inverse variance weighted (multiplicative random effects)	38	0.0395233	0.40138	0.92156	-0.747182	0.826229	1.04031	0.473699	2.28469	0.98895
Cofee intake	Spinal enthesopathy	Inverse variance weighted	38	0.277192	0.478384	0.562296	-0.66044	1.21482	1.31942	0.516624	3.3697	0.741291
Cofee intake	Spinal instabilities	Inverse variance weighted	38	0.822332	0.598545	0.169478	-0.350817	1.99548	2.2758	0.704113	7.35574	0.573557
Cofee intake	Spinal osteochondrosis	Inverse variance weighted	38	-1.30932	0.89574	0.143819	-3.06497	0.446334	0.270004	0.0466553	1.56257	0.748653
Cofee intake	Spinal stenosis	Inverse variance weighted (multiplicative random effects)	38	0.176259	0.171318	0.303555	-0.159524	0.512042	1.19275	0.852549	1.66869	0.587694
Cofee intake	Spondylosis	Inverse variance weighted	38	0.145018	0.138104	0.293689	-0.125665	0.415701	1.15606	0.88191	1.51543	0.431824
Cooked vegetable intake	Ankylosing spondylitis	Inverse variance weighted	16	0.0355352	0.671788	0.957814	-1.28117	1.35224	1.03617	0.277713	3.86607	0.993223
Cooked vegetable intake	Ankylosing spondylitis, strict definition	Inverse variance weighted	16	0.501033	1.00683	0.618741	-1.47235	2.47441	1.65042	0.229386	11.8747	0.87221
Cooked vegetable intake	Benign neoplasm Spinal cord	Inverse variance weighted	17	0.364433	1.85956	0.844627	-3.28031	4.00917	1.4397	0.0376167	55.1012	0.960484
Cooked vegetable intake	Benign neoplasm Spinal meninges	Inverse variance weighted	17	1.14173	2.37399	0.630565	-3.51129	5.79475	3.13218	0.0298583	328.57	0.756263
Cooked vegetable intake	Cauda equina syndrome	Inverse variance weighted	17	-0.729898	1.98845	0.713567	-4.62726	3.16746	0.481958	0.00978156	23.7471	0.830071
Cooked vegetable intake	Cervical disk disorders	Inverse variance weighted	17	0.219654	0.309835	0.478362	-0.387622	0.82693	1.24565	0.678669	2.28629	0.637816
Cooked vegetable intake	Early lumbar disc prolapse, operated	Inverse variance weighted	17	0.196106	0.375237	0.601238	-0.539357	0.93157	1.21666	0.583123	2.53849	0.883201
Cooked vegetable intake	Infection of intervertebral disc (pyogenic)	Inverse variance weighted	17	2.03375	2.00676	0.310846	-1.89951	5.967	7.64268	0.149643	390.334	0.839574
Cooked vegetable intake	interverbal disk disorder	Inverse variance weighted (multiplicative random effects)	17	0.303215	0.272628	0.266055	-0.231136	0.837567	1.35421	0.793632	2.31074	0.709479
Cooked vegetable intake	Kissing spine	Inverse variance weighted	17	-1.90792	4.71621	0.685812	-11.1517	7.33586	0.148389	1.44e-05	1534.34	0.993665
Cooked vegetable intake	Kyphosis	Inverse variance weighted	17	-0.242873	1.939	0.90032	-4.04331	3.55756	0.784371	0.0175393	35.0776	0.90032
Cooked vegetable intake	Lordosis	Inverse variance weighted	17	-1.99592	3.99508	0.61736	-9.82629	5.83444	0.135888	5.4e-05	341.874	0.759828
Cooked vegetable intake	low back pain	Inverse variance weighted	17	0.371205	0.235875	0.115548	-0.0911091	0.833519	1.44948	0.912918	2.3014	0.205418
Cooked vegetable intake	Osteochondrodysplasia with defects of growth of tubular bones and spine	Inverse variance weighted	17	-8.36492	4.78981	0.0807415	-17.753	1.0231	0.000232895	1.95e-08	2.78182	0.579998
Cooked vegetable intake	Other diseases of spinal cord	Inverse variance weighted (multiplicative random effects)	17	-1.40807	1.62138	0.385154	-4.58599	1.76984	0.244614	0.0101937	5.86992	0.822162
Cooked vegetable intake	Pain in thoracic spine	Inverse variance weighted (multiplicative random effects)	17	0.247206	0.773851	0.749387	-1.26954	1.76395	1.28044	0.28096	5.83546	0.799346
Cooked vegetable intake	Sciatica	Inverse variance weighted (multiplicative random effects)	17	-0.245127	0.407537	0.547518	-1.0439	0.553646	0.782605	0.352079	1.73958	0.612943
Cooked vegetable intake	Scoliosis	Inverse variance weighted (multiplicative random effects)	17	-1.05895	1.03522	0.306344	-3.08799	0.970081	0.346819	0.0455936	2.63816	0.98895
Cooked vegetable intake	Spinal enthesopathy	Inverse variance weighted	17	0.357511	1.16145	0.758224	-1.91893	2.63395	1.42977	0.146764	13.9287	0.866541
Cooked vegetable intake	Spinal instabilities	Inverse variance weighted	17	-0.738641	1.19896	0.537851	-3.08861	1.61133	0.477763	0.0455652	5.00947	0.692762
Cooked vegetable intake	Spinal osteochondrosis	Inverse variance weighted	17	1.10019	1.9227	0.56718	-2.66831	4.86869	3.00474	0.0693693	130.15	0.90073
Cooked vegetable intake	Spinal stenosis	Inverse variance weighted (multiplicative random effects)	17	0.826352	0.410536	0.044129	0.0217024	1.631	2.28497	1.02194	5.10899	0.235355
Cooked vegetable intake	Spondylosis	Inverse variance weighted (multiplicative random effects)	17	0.460347	0.339438	0.175034	-0.204951	1.12564	1.58462	0.814687	3.0822	0.311172
Dried fruit intake	Ankylosing spondylitis	Inverse variance weighted (multiplicative random effects)	38	-0.295977	0.450359	0.511051	-1.17868	0.586726	0.743805	0.307685	1.79809	0.908535
Dried fruit intake	Ankylosing spondylitis, strict definition	Inverse variance weighted	38	0.417365	0.565878	0.460787	-0.691757	1.52649	1.51796	0.500696	4.60198	0.87221
Dried fruit intake	Benign neoplasm Spinal cord	Inverse variance weighted	39	-0.922834	1.03908	0.374474	-2.95944	1.11377	0.397391	0.0518481	3.04582	0.960484
Dried fruit intake	Benign neoplasm Spinal meninges	Inverse variance weighted	39	-0.882356	1.42801	0.536647	-3.68126	1.91655	0.413807	0.0251913	6.79744	0.756263
Dried fruit intake	Cauda equina syndrome	Inverse variance weighted	39	0.283262	1.14634	0.80483	-1.96357	2.53009	1.32745	0.140357	12.5546	0.830071
Dried fruit intake	Cervical disk disorders	Inverse variance weighted	39	-0.64736	0.197888	0.00107039	-1.03522	-0.259499	0.523426	0.355148	0.771438	0.0171262
Dried fruit intake	Early lumbar disc prolapse, operated	Inverse variance weighted	38	-0.576716	0.240498	0.0164843	-1.04809	-0.105341	0.56174	0.350606	0.900017	0.131874
Dried fruit intake	Infection of intervertebral disc (pyogenic)	Inverse variance weighted	39	-0.911854	1.19771	0.446459	-3.25936	1.43566	0.401779	0.0384128	4.20241	0.839574
Dried fruit intake	interverbal disk disorder	Inverse variance weighted (multiplicative random effects)	38	-0.437826	0.147621	0.00301823	-0.727163	-0.148488	0.645438	0.483278	0.86201	0.0241458
Dried fruit intake	Kissing spine	Inverse variance weighted	39	0.138968	2.69206	0.95883	-5.13746	5.4154	1.14909	0.00587257	224.842	0.993665
Dried fruit intake	Kyphosis	Inverse variance weighted	39	0.669422	1.12104	0.55041	-1.52781	2.86665	1.95311	0.217011	17.5781	0.814882
Dried fruit intake	Lordosis	Inverse variance weighted	39	1.92179	2.39999	0.423275	-2.78218	6.62577	6.83321	0.0619034	754.284	0.709167
Dried fruit intake	low back pain	Inverse variance weighted (multiplicative random effects)	37	-0.782492	0.163581	1.72e-06	-1.10311	-0.461873	0.457265	0.331837	0.630102	2.752e-05
Dried fruit intake	Osteochondrodysplasia with defects of growth of tubular bones and spine	Inverse variance weighted	39	0.253634	2.57539	0.921548	-4.79414	5.3014	1.2887	0.00827815	200.618	0.999767
Dried fruit intake	Other diseases of spinal cord	Inverse variance weighted	39	0.458834	0.781919	0.557335	-1.07373	1.9914	1.58223	0.341732	7.32576	0.822162
Dried fruit intake	Pain in thoracic spine	Inverse variance weighted	39	-0.878167	0.289901	0.00245209	-1.44637	-0.30996	0.415544	0.235423	0.733476	0.0392334
Dried fruit intake	Sciatica	Inverse variance weighted (multiplicative random effects)	39	-0.541289	0.199104	0.00655534	-0.931532	-0.151045	0.581998	0.39395	0.859809	0.0349618
Dried fruit intake	Scoliosis	Inverse variance weighted	39	-0.261499	0.448579	0.559928	-1.14071	0.617717	0.769897	0.31959	1.85469	0.98895
Dried fruit intake	Spinal enthesopathy	Inverse variance weighted	39	-0.754414	0.595321	0.20507	-1.92124	0.412416	0.470286	0.146425	1.51046	0.448003
Dried fruit intake	Spinal instabilities	Inverse variance weighted	39	-1.51746	0.779917	0.0516939	-3.0461	0.0111729	0.219267	0.0475439	1.01124	0.413551
Dried fruit intake	Spinal osteochondrosis	Inverse variance weighted	39	-1.17281	1.09578	0.284485	-3.32053	0.974916	0.309497	0.0361336	2.65094	0.865152
Dried fruit intake	Spinal stenosis	Inverse variance weighted (multiplicative random effects)	39	-0.442567	0.194137	0.0226281	-0.823076	-0.0620573	0.642386	0.439079	0.939829	0.181024
Dried fruit intake	Spondylosis	Inverse variance weighted (multiplicative random effects)	38	-0.632624	0.210377	0.00263753	-1.04496	-0.220286	0.531196	0.351705	0.80229	0.0422004
Fresh fruit intake	Ankylosing spondylitis	Inverse variance weighted	52	-0.340137	0.465425	0.464895	-1.25237	0.572096	0.711673	0.285826	1.77198	0.908535
Fresh fruit intake	Ankylosing spondylitis, strict definition	Inverse variance weighted	52	0.244062	0.653196	0.708671	-1.0362	1.52433	1.27642	0.354799	4.59205	0.87221
Fresh fruit intake	Benign neoplasm Spinal cord	Inverse variance weighted	53	0.26548	1.19386	0.824025	-2.07448	2.60544	1.30406	0.125621	13.5372	0.960484
Fresh fruit intake	Benign neoplasm Spinal meninges	Inverse variance weighted	53	-1.61072	1.51614	0.288064	-4.58236	1.36092	0.199744	0.0102308	3.89979	0.756263
Fresh fruit intake	Cauda equina syndrome	Inverse variance weighted	53	0.279647	1.30305	0.830071	-2.27432	2.83362	1.32266	0.102867	17.0068	0.830071
Fresh fruit intake	Cervical disk disorders	Inverse variance weighted	53	-0.27365	0.226322	0.226617	-0.71724	0.169941	0.760598	0.488097	1.18523	0.353711
Fresh fruit intake	Early lumbar disc prolapse, operated	Inverse variance weighted (multiplicative random effects)	53	0.136769	0.313258	0.662401	-0.477217	0.750754	1.14656	0.620508	2.1186	0.883201
Fresh fruit intake	Infection of intervertebral disc (pyogenic)	Inverse variance weighted	53	0.249389	1.31589	0.849684	-2.32975	2.82852	1.28324	0.0973203	16.9205	0.90633
Fresh fruit intake	interverbal disk disorder	Inverse variance weighted (multiplicative random effects)	53	-0.0732947	0.156459	0.639455	-0.379954	0.233364	0.929327	0.683893	1.26284	0.852607
Fresh fruit intake	Kissing spine	Inverse variance weighted	53	-1.74581	3.36498	0.603889	-8.34116	4.84955	0.174504	0.000238495	127.683	0.993665
Fresh fruit intake	Kyphosis	Inverse variance weighted	53	-1.54631	1.27125	0.223845	-4.03795	0.945342	0.213034	0.0176336	2.57369	0.787886
Fresh fruit intake	Lordosis	Inverse variance weighted	53	4.20259	2.83037	0.137591	-1.34493	9.75011	66.8594	0.260559	17156.1	0.576677
Fresh fruit intake	low back pain	Inverse variance weighted (multiplicative random effects)	52	-0.320571	0.178202	0.0720311	-0.669846	0.0287045	0.725735	0.511787	1.02912	0.19145
Fresh fruit intake	Osteochondrodysplasia with defects of growth of tubular bones and spine	Inverse variance weighted	53	0.000867193	2.96874	0.999767	-5.81786	5.81959	1.00087	0.00297397	336.835	0.999767
Fresh fruit intake	Other diseases of spinal cord	Inverse variance weighted	53	0.516862	0.795131	0.51567	-1.04159	2.07532	1.67676	0.352892	7.96708	0.822162
Fresh fruit intake	Pain in thoracic spine	Inverse variance weighted	53	-0.395061	0.364294	0.278162	-1.10908	0.318955	0.673639	0.329863	1.37569	0.466253
Fresh fruit intake	Sciatica	Inverse variance weighted (multiplicative random effects)	53	-0.207916	0.230959	0.367998	-0.660595	0.244763	0.812275	0.516544	1.27732	0.612943
Fresh fruit intake	Scoliosis	Inverse variance weighted	53	-0.294879	0.491349	0.548412	-1.25792	0.668165	0.744622	0.284244	1.95065	0.98895
Fresh fruit intake	Spinal enthesopathy	Inverse variance weighted	53	0.431075	0.679214	0.525645	-0.900184	1.76233	1.53891	0.406495	5.82602	0.741291
Fresh fruit intake	Spinal instabilities	Inverse variance weighted	53	-0.703808	0.846102	0.405508	-2.36217	0.954552	0.494698	0.0942159	2.59751	0.648813
Fresh fruit intake	Spinal osteochondrosis	Inverse variance weighted	53	-1.66134	1.25953	0.187163	-4.13002	0.807336	0.189884	0.0160826	2.24193	0.748653
Fresh fruit intake	Spinal stenosis	Inverse variance weighted (multiplicative random effects)	53	0.196027	0.265955	0.461081	-0.325245	0.717299	1.21656	0.72235	2.04889	0.587694
Fresh fruit intake	Spondylosis	Inverse variance weighted (multiplicative random effects)	53	-0.498733	0.228446	0.0290242	-0.946486	-0.0509794	0.6073	0.388102	0.950298	0.116097
Lamb mutton intake	Ankylosing spondylitis	Inverse variance weighted	30	0.699041	0.54412	0.198891	-0.367434	1.76552	2.01182	0.692509	5.84458	0.679893
Lamb mutton intake	Ankylosing spondylitis, strict definition	Inverse variance weighted	30	0.974448	0.932035	0.295789	-0.852341	2.80124	2.6497	0.426415	16.465	0.87221
Lamb mutton intake	Benign neoplasm Spinal cord	Inverse variance weighted	31	-0.125131	1.43525	0.930525	-2.93822	2.68796	0.882382	0.0529598	14.7017	0.960484
Lamb mutton intake	Benign neoplasm Spinal meninges	Inverse variance weighted	31	1.33872	1.74346	0.442576	-2.07846	4.7559	3.81415	0.125122	116.268	0.756263
Lamb mutton intake	Cauda equina syndrome	Inverse variance weighted	31	1.9291	1.64138	0.239878	-1.288	5.14619	6.88328	0.275821	171.776	0.830071
Lamb mutton intake	Cervical disk disorders	Inverse variance weighted (multiplicative random effects)	31	0.427591	0.31885	0.179907	-0.197355	1.05254	1.53356	0.820899	2.86491	0.353711
Lamb mutton intake	Early lumbar disc prolapse, operated	Inverse variance weighted	31	-0.00213504	0.328698	0.994817	-0.646384	0.642114	0.997867	0.523937	1.90049	0.994817
Lamb mutton intake	Infection of intervertebral disc (pyogenic)	Inverse variance weighted	31	1.06519	1.77655	0.548785	-2.41686	4.54724	2.90139	0.0892015	94.3711	0.839574
Lamb mutton intake	interverbal disk disorder	Inverse variance weighted (multiplicative random effects)	31	0.0748951	0.210179	0.721587	-0.337056	0.486847	1.07777	0.713869	1.62718	0.860192
Lamb mutton intake	Kissing spine	Inverse variance weighted	31	-0.690878	3.72173	0.852732	-7.98547	6.60371	0.501136	0.000340372	737.831	0.993665
Lamb mutton intake	Kyphosis	Inverse variance weighted	31	-0.299195	1.58399	0.850181	-3.40381	2.80542	0.741415	0.0332464	16.534	0.90032
Lamb mutton intake	Lordosis	Inverse variance weighted	31	-2.395	3.12357	0.443229	-8.5172	3.7272	0.0911724	0.000199998	41.5624	0.709167
Lamb mutton intake	low back pain	Inverse variance weighted (multiplicative random effects)	30	-0.145432	0.230485	0.528053	-0.597182	0.306319	0.864649	0.550361	1.35842	0.563257
Lamb mutton intake	Osteochondrodysplasia with defects of growth of tubular bones and spine	Inverse variance weighted	31	2.35403	3.55118	0.507404	-4.60628	9.31433	10.5279	0.00998889	11095.9	0.918779
Lamb mutton intake	Other diseases of spinal cord	Inverse variance weighted	31	-0.357326	0.955943	0.708558	-2.23097	1.51632	0.699545	0.107424	4.55544	0.822318
Lamb mutton intake	Pain in thoracic spine	Inverse variance weighted	31	0.282027	0.399333	0.480035	-0.500665	1.06472	1.32581	0.606128	2.90002	0.60837
Lamb mutton intake	Sciatica	Inverse variance weighted (multiplicative random effects)	31	0.207019	0.274149	0.450169	-0.330313	0.744351	1.23001	0.718699	2.10508	0.612943
Lamb mutton intake	Scoliosis	Inverse variance weighted	31	-0.0418601	0.538861	0.938081	-1.09803	1.01431	0.959004	0.333528	2.75745	0.98895
Lamb mutton intake	Spinal enthesopathy	Inverse variance weighted	31	0.828276	0.885094	0.349373	-0.906508	2.56306	2.28937	0.403932	12.9755	0.621108
Lamb mutton intake	Spinal instabilities	Inverse variance weighted	31	0.173527	1.03484	0.866831	-1.85475	2.2018	1.18949	0.156492	9.04132	0.866831
Lamb mutton intake	Spinal osteochondrosis	Inverse variance weighted	31	-0.37243	1.51121	0.805338	-3.33439	2.58953	0.689058	0.0356362	13.3236	0.90073
Lamb mutton intake	Spinal stenosis	Inverse variance weighted (multiplicative random effects)	31	0.242647	0.280858	0.387616	-0.307835	0.79313	1.27462	0.735036	2.2103	0.587694
Lamb mutton intake	Spondylosis	Inverse variance weighted (multiplicative random effects)	30	0.208379	0.338289	0.537909	-0.454668	0.871426	1.23168	0.634659	2.39032	0.662042
Non-oily fsh intake	Ankylosing spondylitis	Inverse variance weighted	11	1.45256	0.728506	0.0461645	0.0246864	2.88043	4.27403	1.02499	17.8219	0.369316
Non-oily fsh intake	Ankylosing spondylitis, strict definition	Inverse variance weighted	11	3.32512	1.09025	0.00228947	1.18822	5.46201	27.8023	3.28125	235.571	0.0366315
Non-oily fsh intake	Benign neoplasm Spinal cord	Inverse variance weighted	11	-0.100898	2.03644	0.960484	-4.09231	3.89052	0.904025	0.0167006	48.9361	0.960484
Non-oily fsh intake	Benign neoplasm Spinal meninges	Inverse variance weighted	11	4.3219	3.01094	0.151174	-1.57954	10.2233	75.3316	0.206069	27538.6	0.604694
Non-oily fsh intake	Cauda equina syndrome	Inverse variance weighted	11	0.504917	2.22527	0.820501	-3.85662	4.86646	1.65685	0.0211393	129.86	0.830071
Non-oily fsh intake	Cervical disk disorders	Inverse variance weighted (multiplicative random effects)	11	-1.07588	0.544999	0.0483707	-2.14408	-0.00768288	0.340997	0.117176	0.992347	0.154786
Non-oily fsh intake	Early lumbar disc prolapse, operated	Inverse variance weighted (multiplicative random effects)	11	-0.571019	0.580651	0.325405	-1.70909	0.567058	0.56495	0.18103	1.76307	0.662368
Non-oily fsh intake	Infection of intervertebral disc (pyogenic)	Inverse variance weighted	11	-1.8649	2.24461	0.406065	-6.26433	2.53452	0.154911	0.00190299	12.6104	0.839574
Non-oily fsh intake	interverbal disk disorder	Inverse variance weighted (multiplicative random effects)	10	0.289134	0.30971	0.350529	-0.317898	0.896165	1.33527	0.727677	2.45019	0.716094
Non-oily fsh intake	Kissing spine	Inverse variance weighted	11	-1.7481	5.30039	0.741547	-12.1369	8.64067	0.174104	5.36e-06	5657.13	0.993665
Non-oily fsh intake	Kyphosis	Inverse variance weighted	11	-2.02486	2.20455	0.358361	-6.34578	2.29605	0.132012	0.00175413	9.9349	0.798748
Non-oily fsh intake	Lordosis	Inverse variance weighted	11	0.460544	4.4786	0.918096	-8.3175	9.23859	1.58494	0.000244205	10286.5	0.91958
Non-oily fsh intake	low back pain	Inverse variance weighted (multiplicative random effects)	10	0.35479	0.376578	0.346121	-0.383304	1.09288	1.42588	0.681606	2.98286	0.461494
Non-oily fsh intake	Osteochondrodysplasia with defects of growth of tubular bones and spine	Inverse variance weighted	11	1.51437	6.57449	0.817827	-11.3716	14.4004	4.54657	1.15e-05	1.79475e+06	0.999767
Non-oily fsh intake	Other diseases of spinal cord	Inverse variance weighted	11	-0.781982	1.35978	0.565236	-3.44714	1.88318	0.457498	0.0318365	6.57437	0.822162
Non-oily fsh intake	Pain in thoracic spine	Inverse variance weighted	11	0.0602108	0.567608	0.91552	-1.0523	1.17272	1.06206	0.349134	3.23077	0.91552
Non-oily fsh intake	Sciatica	Inverse variance weighted (multiplicative random effects)	11	-0.25167	0.408229	0.537569	-1.0518	0.548458	0.777501	0.349309	1.73058	0.612943
Non-oily fsh intake	Scoliosis	Inverse variance weighted	11	0.241315	0.92457	0.79409	-1.57084	2.05347	1.27292	0.20787	7.79492	0.98895
Non-oily fsh intake	Spinal enthesopathy	Inverse variance weighted	11	-1.39501	1.14725	0.224002	-3.64363	0.853607	0.24783	0.0261573	2.3481	0.448003
Non-oily fsh intake	Spinal instabilities	Inverse variance weighted	11	-1.58909	1.34067	0.235899	-4.2168	1.03862	0.204111	0.0147457	2.82531	0.573557
Non-oily fsh intake	Spinal osteochondrosis	Inverse variance weighted	11	2.12165	2.1531	0.324432	-2.09843	6.34173	8.34487	0.122648	567.777	0.865152
Non-oily fsh intake	Spinal stenosis	Inverse variance weighted (multiplicative random effects)	10	0.369368	0.512472	0.471059	-0.635078	1.37381	1.44682	0.529894	3.95039	0.587694
Non-oily fsh intake	Spondylosis	Inverse variance weighted	11	0.240163	0.388025	0.535958	-0.520366	1.00069	1.27146	0.594303	2.72016	0.662042
Oily fsh intake	Ankylosing spondylitis	Inverse variance weighted	59	-0.00245263	0.28874	0.993223	-0.568383	0.563477	0.99755	0.566441	1.75677	0.993223
Oily fsh intake	Ankylosing spondylitis, strict definition	Inverse variance weighted	59	0.57312	0.400796	0.152731	-0.212441	1.35868	1.77379	0.808608	3.89106	0.610923
Oily fsh intake	Benign neoplasm Spinal cord	Inverse variance weighted	60	-0.74412	0.740472	0.314932	-2.19545	0.707206	0.475152	0.111309	2.02832	0.960484
Oily fsh intake	Benign neoplasm Spinal meninges	Inverse variance weighted	60	-2.07023	0.922394	0.0248064	-3.87812	-0.262333	0.126157	0.0206897	0.769255	0.396902
Oily fsh intake	Cauda equina syndrome	Inverse variance weighted	60	-0.876407	0.876781	0.317517	-2.5949	0.842084	0.416276	0.0746535	2.3212	0.830071
Oily fsh intake	Cervical disk disorders	Inverse variance weighted (multiplicative random effects)	59	-0.0784665	0.149625	0.599986	-0.371732	0.214799	0.924533	0.689539	1.23961	0.685698
Oily fsh intake	Early lumbar disc prolapse, operated	Inverse variance weighted	60	-0.181038	0.170274	0.287683	-0.514775	0.152698	0.834403	0.597635	1.16497	0.662368
Oily fsh intake	Infection of intervertebral disc (pyogenic)	Inverse variance weighted	60	0.900775	0.84535	0.28662	-0.756111	2.55766	2.46151	0.469489	12.9056	0.839574
Oily fsh intake	interverbal disk disorder	Inverse variance weighted (multiplicative random effects)	59	0.00345823	0.120417	0.977089	-0.232559	0.239475	1.00346	0.792503	1.27058	0.977089
Oily fsh intake	Kissing spine	Inverse variance weighted	60	-0.30258	1.95985	0.877303	-4.14389	3.53873	0.73891	0.0158611	34.4232	0.993665
Oily fsh intake	Kyphosis	Inverse variance weighted	60	-0.836525	0.787684	0.288233	-2.38039	0.707335	0.433213	0.0925149	2.02858	0.787886
Oily fsh intake	Lordosis	Inverse variance weighted	60	1.38637	1.62207	0.39272	-1.79288	4.56562	4.00031	0.16648	96.1226	0.709167
Oily fsh intake	low back pain	Inverse variance weighted (multiplicative random effects)	58	-0.194844	0.116957	0.095725	-0.42408	0.0343922	0.822963	0.654372	1.03499	0.19145
Oily fsh intake	Osteochondrodysplasia with defects of growth of tubular bones and spine	Inverse variance weighted	60	0.249697	1.84607	0.892407	-3.3686	3.86799	1.28364	0.0344378	47.8463	0.999767
Oily fsh intake	Other diseases of spinal cord	Inverse variance weighted	60	0.952048	0.508444	0.0611408	-0.0445012	1.9486	2.59101	0.956474	7.01884	0.489127
Oily fsh intake	Pain in thoracic spine	Inverse variance weighted	60	-0.128601	0.205938	0.532324	-0.53224	0.275038	0.879325	0.587288	1.31658	0.60837
Oily fsh intake	Sciatica	Inverse variance weighted (multiplicative random effects)	60	-0.0982206	0.137906	0.476324	-0.368517	0.172076	0.906449	0.691759	1.18777	0.612943
Oily fsh intake	Scoliosis	Inverse variance weighted	60	0.390846	0.316563	0.21696	-0.229619	1.01131	1.47823	0.794837	2.7492	0.98895
Oily fsh intake	Spinal enthesopathy	Inverse variance weighted	60	-0.606772	0.417123	0.145763	-1.42433	0.210788	0.545108	0.240669	1.23465	0.448003
Oily fsh intake	Spinal instabilities	Inverse variance weighted	60	-0.558194	0.486193	0.250931	-1.51113	0.394745	0.572242	0.22066	1.48401	0.573557
Oily fsh intake	Spinal osteochondrosis	Inverse variance weighted	60	-0.304606	0.78928	0.699549	-1.85159	1.24238	0.737414	0.156987	3.46385	0.90073
Oily fsh intake	Spinal stenosis	Inverse variance weighted (multiplicative random effects)	59	0.109729	0.155737	0.481074	-0.195516	0.414974	1.11598	0.82241	1.51433	0.587694
Oily fsh intake	Spondylosis	Inverse variance weighted (multiplicative random effects)	60	0.0330531	0.149951	0.825539	-0.26085	0.326957	1.03361	0.770396	1.38674	0.880575
Pork intake	Ankylosing spondylitis	Inverse variance weighted (multiplicative random effects)	13	0.452959	1.09222	0.678353	-1.6878	2.59372	1.57296	0.184926	13.3794	0.911467
Pork intake	Ankylosing spondylitis, strict definition	Inverse variance weighted	13	0.9798	1.27874	0.443543	-1.52652	3.48612	2.66392	0.217289	32.6591	0.87221
Pork intake	Benign neoplasm Spinal cord	Inverse variance weighted	13	1.55982	2.72845	0.567534	-3.78795	6.90759	4.75797	0.022642	999.835	0.960484
Pork intake	Benign neoplasm Spinal meninges	Inverse variance weighted	13	1.04756	2.67037	0.694842	-4.18635	6.28148	2.8507	0.0152016	534.58	0.756263
Pork intake	Cauda equina syndrome	Inverse variance weighted	13	2.25234	2.38121	0.344209	-2.41483	6.91952	9.51001	0.0893822	1011.84	0.830071
Pork intake	Cervical disk disorders	Inverse variance weighted	13	-0.214231	0.399388	0.591684	-0.997031	0.56857	0.807162	0.368973	1.76574	0.685698
Pork intake	Early lumbar disc prolapse, operated	Inverse variance weighted	13	0.00680033	0.448491	0.987902	-0.872243	0.885844	1.00682	0.418013	2.42503	0.994817
Pork intake	Infection of intervertebral disc (pyogenic)	Inverse variance weighted	13	0.267399	2.40219	0.911367	-4.4409	4.97569	1.30656	0.0117854	144.849	0.911367
Pork intake	interverbal disk disorder	Inverse variance weighted (multiplicative random effects)	13	-0.125	0.396671	0.752668	-0.902476	0.652475	0.882497	0.405564	1.92029	0.860192
Pork intake	Kissing spine	Inverse variance weighted	13	0.527391	6.06255	0.930678	-11.3552	12.41	1.69451	1.17e-05	245239	0.993665
Pork intake	Kyphosis	Inverse variance weighted	13	-0.826457	2.31907	0.72156	-5.37183	3.71891	0.437597	0.00464563	41.2196	0.851513
Pork intake	Lordosis	Inverse variance weighted	13	-2.7537	4.79246	0.565569	-12.1469	6.63953	0.063692	5.3e-06	764.739	0.754093
Pork intake	low back pain	Inverse variance weighted	12	-0.211353	0.322697	0.512495	-0.843839	0.421133	0.809488	0.430056	1.52369	0.563257
Pork intake	Osteochondrodysplasia with defects of growth of tubular bones and spine	Inverse variance weighted	13	-2.35489	5.39835	0.662674	-12.9357	8.22588	0.0949038	2.41e-06	3736.4	0.999767
Pork intake	Other diseases of spinal cord	Inverse variance weighted	13	0.563199	1.45258	0.69822	-2.28385	3.41025	1.75628	0.101891	30.2728	0.822318
Pork intake	Pain in thoracic spine	Inverse variance weighted (multiplicative random effects)	13	0.948044	0.819224	0.247172	-0.657636	2.55372	2.58066	0.518075	12.8549	0.466253
Pork intake	Sciatica	Inverse variance weighted (multiplicative random effects)	13	0.379699	0.41529	0.36056	-0.43427	1.19367	1.46184	0.647737	3.29916	0.612943
Pork intake	Scoliosis	Inverse variance weighted	13	0.0328988	0.949079	0.972348	-1.8273	1.89309	1.03345	0.160848	6.63987	0.98895
Pork intake	Spinal enthesopathy	Inverse variance weighted	13	-1.61012	1.28689	0.210871	-4.13243	0.912179	0.199863	0.0160439	2.48974	0.448003
Pork intake	Spinal instabilities	Inverse variance weighted	13	1.48541	1.43537	0.300734	-1.32792	4.29873	4.41677	0.265029	73.6066	0.59875
Pork intake	Spinal osteochondrosis	Inverse variance weighted	13	0.637467	2.61149	0.807153	-4.48106	5.756	1.89168	0.0113214	316.08	0.90073
Pork intake	Spinal stenosis	Inverse variance weighted (multiplicative random effects)	13	0.283976	0.448052	0.52621	-0.594206	1.16216	1.3284	0.552001	3.19683	0.587694
Pork intake	Spondylosis	Inverse variance weighted (multiplicative random effects)	13	0.704592	0.424233	0.0967411	-0.126904	1.53609	2.02302	0.880818	4.64638	0.213504
Poultry intake	Ankylosing spondylitis	Inverse variance weighted	7	1.31589	1.0554	0.212467	-0.752701	3.38448	3.72807	0.471092	29.5026	0.679893
Poultry intake	Ankylosing spondylitis, strict definition	Inverse variance weighted	7	-0.199792	1.45628	0.890878	-3.0541	2.65451	0.818901	0.0471652	14.2181	0.941138
Poultry intake	Benign neoplasm Spinal cord	Inverse variance weighted	7	0.811226	2.71433	0.765041	-4.50886	6.13131	2.25067	0.011011	460.041	0.960484
Poultry intake	Benign neoplasm Spinal meninges	Inverse variance weighted	7	4.13564	3.29471	0.209393	-2.32199	10.5933	62.5293	0.0980785	39865.2	0.670057
Poultry intake	Cauda equina syndrome	Inverse variance weighted	7	-0.689045	3.013	0.819109	-6.59453	5.21644	0.502055	0.00136783	184.277	0.830071
Poultry intake	Cervical disk disorders	Inverse variance weighted	7	-0.0138706	0.61964	0.982141	-1.22836	1.20062	0.986225	0.292771	3.32219	0.982141
Poultry intake	Early lumbar disc prolapse, operated	Inverse variance weighted (multiplicative random effects)	7	-0.107529	1.17562	0.927123	-2.41175	2.19669	0.898051	0.0896581	8.99523	0.994817
Poultry intake	Infection of intervertebral disc (pyogenic)	Inverse variance weighted (multiplicative random effects)	7	1.45873	4.42367	0.741585	-7.21166	10.1291	4.30049	0.00073793	25062.3	0.847525
Poultry intake	interverbal disk disorder	Inverse variance weighted (multiplicative random effects)	7	0.545732	0.593773	0.358047	-0.618062	1.70953	1.72587	0.538988	5.52635	0.716094
Poultry intake	Kissing spine	Inverse variance weighted	7	-10.2494	7.04	0.145427	-24.0478	3.54904	3.54e-05	3.6e-11	34.7799	0.993665
Poultry intake	Kyphosis	Inverse variance weighted	7	3.42423	3.27294	0.295457	-2.99073	9.83918	30.6989	0.0502509	18754.3	0.787886
Poultry intake	Lordosis	Inverse variance weighted	7	5.01567	5.94541	0.398882	-6.63734	16.6687	150.757	0.00131051	1.73426e+07	0.709167
Poultry intake	low back pain	Inverse variance weighted	7	1.12063	0.314794	0.000371019	0.503635	1.73763	3.06679	1.65472	5.68385	0.00197877
Poultry intake	Osteochondrodysplasia with defects of growth of tubular bones and spine	Inverse variance weighted	7	6.0429	6.73548	0.369626	-7.15864	19.2444	421.113	0.000778111	227905927	0.918779
Poultry intake	Other diseases of spinal cord	Inverse variance weighted	7	-1.55942	2.43646	0.522149	-6.33487	3.21603	0.210258	0.00177337	24.929	0.822162
Poultry intake	Pain in thoracic spine	Inverse variance weighted (multiplicative random effects)	7	2.96961	1.13078	0.00863563	0.753273	5.18594	19.4843	2.12394	178.742	0.0596085
Poultry intake	Sciatica	Inverse variance weighted (multiplicative random effects)	7	0.831725	0.750558	0.2678	-0.639368	2.30282	2.29728	0.527626	10.0023	0.612943
Poultry intake	Scoliosis	Inverse variance weighted (multiplicative random effects)	7	-0.134042	1.7069	0.937407	-3.47956	3.21148	0.874553	0.030821	24.8157	0.98895
Poultry intake	Spinal enthesopathy	Inverse variance weighted	7	-1.98407	1.55904	0.20315	-5.03978	1.07164	0.137508	0.00647516	2.92016	0.448003
Poultry intake	Spinal instabilities	Inverse variance weighted	7	5.99633	2.08328	0.00399799	1.91311	10.0796	401.952	6.77415	23850.3	0.0639678
Poultry intake	Spinal osteochondrosis	Inverse variance weighted	7	-0.86401	2.85795	0.762409	-6.46559	4.73757	0.421469	0.00155608	114.156	0.90073
Poultry intake	Spinal stenosis	Inverse variance weighted (multiplicative random effects)	7	0.203965	0.822616	0.804176	-1.40836	1.81629	1.22625	0.244543	6.14902	0.804176
Poultry intake	Spondylosis	Inverse variance weighted (multiplicative random effects)	7	0.332629	0.608076	0.584366	-0.8592	1.52446	1.39463	0.423501	4.59265	0.667847
Salad raw vegetable intake	Ankylosing spondylitis	Inverse variance weighted	17	-0.276373	0.750986	0.712863	-1.74831	1.19556	0.75853	0.174068	3.30541	0.911467
Salad raw vegetable intake	Ankylosing spondylitis, strict definition	Inverse variance weighted	17	-0.84128	1.1257	0.454859	-3.04765	1.36509	0.431158	0.0474703	3.91608	0.87221
Salad raw vegetable intake	Benign neoplasm Spinal cord	Inverse variance weighted	18	2.35553	2.44448	0.335242	-2.43566	7.14672	10.5437	0.0875396	1269.93	0.960484
Salad raw vegetable intake	Benign neoplasm Spinal meninges	Inverse variance weighted	18	-2.17257	2.67986	0.417536	-7.42509	3.07995	0.113885	0.00059611	21.7573	0.756263
Salad raw vegetable intake	Cauda equina syndrome	Inverse variance weighted	18	-1.75044	2.24	0.434538	-6.14084	2.63995	0.173697	0.00215312	14.0125	0.830071
Salad raw vegetable intake	Cervical disk disorders	Inverse variance weighted (multiplicative random effects)	18	-0.547377	0.449238	0.22305	-1.42788	0.333129	0.578465	0.239816	1.39533	0.353711
Salad raw vegetable intake	Early lumbar disc prolapse, operated	Inverse variance weighted	18	-0.426783	0.476856	0.37079	-1.36142	0.507854	0.652605	0.256296	1.66172	0.662368
Salad raw vegetable intake	Infection of intervertebral disc (pyogenic)	Inverse variance weighted	18	1.04698	2.80529	0.708986	-4.45138	6.54535	2.84905	0.0116624	696	0.847525
Salad raw vegetable intake	interverbal disk disorder	Inverse variance weighted	17	-0.1808	0.220795	0.412867	-0.613559	0.251959	0.834602	0.541421	1.28654	0.733986
Salad raw vegetable intake	Kissing spine	Inverse variance weighted	18	3.7497	5.46632	0.492736	-6.9643	14.4637	42.5081	0.000945026	1.91206e+06	0.993665
Salad raw vegetable intake	Kyphosis	Inverse variance weighted	18	-2.32769	2.18637	0.287041	-6.61297	1.9576	0.097521	0.00134283	7.0823	0.787886
Salad raw vegetable intake	Lordosis	Inverse variance weighted	18	-0.497209	4.92465	0.91958	-10.1495	9.1551	0.608226	3.91e-05	9462.54	0.91958
Salad raw vegetable intake	low back pain	Inverse variance weighted	17	-0.303069	0.270604	0.262725	-0.833452	0.227314	0.738548	0.434546	1.25522	0.382145
Salad raw vegetable intake	Osteochondrodysplasia with defects of growth of tubular bones and spine	Inverse variance weighted	18	-3.31417	5.11237	0.516813	-13.3344	6.70607	0.036364	1.62e-06	817.355	0.918779
Salad raw vegetable intake	Other diseases of spinal cord	Inverse variance weighted	18	-0.260447	1.63686	0.873579	-3.46869	2.94779	0.770707	0.0311579	19.0638	0.931817
Salad raw vegetable intake	Pain in thoracic spine	Inverse variance weighted	18	-1.00061	0.615195	0.103845	-2.20639	0.205173	0.367655	0.110097	1.22774	0.303621
Salad raw vegetable intake	Sciatica	Inverse variance weighted (multiplicative random effects)	18	-0.764512	0.395736	0.053375	-1.54015	0.0111304	0.465561	0.214348	1.01119	0.2135
Salad raw vegetable intake	Scoliosis	Inverse variance weighted	18	-0.0106816	0.771239	0.98895	-1.52231	1.50095	0.989375	0.218207	4.48593	0.98895
Salad raw vegetable intake	Spinal enthesopathy	Inverse variance weighted	18	1.59772	1.15623	0.167022	-0.668488	3.86393	4.94176	0.512483	47.6523	0.448003
Salad raw vegetable intake	Spinal instabilities	Inverse variance weighted	18	1.61024	1.34924	0.232696	-1.03427	4.25475	5.00401	0.355487	70.439	0.573557
Salad raw vegetable intake	Spinal osteochondrosis	Inverse variance weighted	18	-4.20048	2.1638	0.0522274	-8.44153	0.0405617	0.0149883	0.000215721	1.0414	0.580561
Salad raw vegetable intake	Spinal stenosis	Inverse variance weighted	17	-0.354435	0.332417	0.286316	-1.00597	0.297101	0.70157	0.365689	1.34595	0.587694
Salad raw vegetable intake	Spondylosis	Inverse variance weighted (multiplicative random effects)	18	-0.624935	0.387445	0.106752	-1.38433	0.134456	0.535296	0.250492	1.14391	0.213504
Tea intake	Ankylosing spondylitis	Inverse variance weighted	40	0.0896284	0.270697	0.740567	-0.440937	0.620194	1.09377	0.643433	1.85929	0.911467
Tea intake	Ankylosing spondylitis, strict definition	Inverse variance weighted	40	-0.245673	0.388745	0.527411	-1.00761	0.516268	0.782178	0.365089	1.67576	0.87221
Tea intake	Benign neoplasm Spinal cord	Inverse variance weighted	40	-0.272226	0.693687	0.694738	-1.63185	1.0874	0.761682	0.195567	2.96655	0.960484
Tea intake	Benign neoplasm Spinal meninges	Inverse variance weighted	40	-0.261301	0.841845	0.756263	-1.91132	1.38871	0.770049	0.147885	4.00969	0.756263
Tea intake	Cauda equina syndrome	Inverse variance weighted	40	0.834644	0.756824	0.270103	-0.64873	2.31802	2.30399	0.522709	10.1555	0.830071
Tea intake	Cervical disk disorders	Inverse variance weighted	40	-0.149148	0.127795	0.243176	-0.399627	0.101331	0.861442	0.67057	1.10664	0.353711
Tea intake	Early lumbar disc prolapse, operated	Inverse variance weighted	40	-0.30303	0.165397	0.0669302	-0.627207	0.0211472	0.738577	0.534081	1.02137	0.352037
Tea intake	Infection of intervertebral disc (pyogenic)	Inverse variance weighted	40	-0.301955	0.836632	0.718161	-1.94175	1.33784	0.739371	0.143452	3.81082	0.847525
Tea intake	interverbal disk disorder	Inverse variance weighted (multiplicative random effects)	40	-0.0189413	0.0970972	0.845334	-0.209252	0.171369	0.981237	0.811191	1.18693	0.901689
Tea intake	Kissing spine	Inverse variance weighted	40	0.740147	1.79715	0.680453	-2.78226	4.26256	2.09624	0.0618983	70.9912	0.993665
Tea intake	Kyphosis	Inverse variance weighted	40	0.84269	0.737619	0.253269	-0.603043	2.28842	2.32261	0.547144	9.85937	0.787886
Tea intake	Lordosis	Inverse variance weighted	40	2.50153	1.71286	0.144169	-0.855679	5.85874	12.2012	0.424995	350.283	0.576677
Tea intake	low back pain	Inverse variance weighted (multiplicative random effects)	40	-0.0895467	0.118022	0.448016	-0.320871	0.141777	0.914346	0.725517	1.15232	0.551405
Tea intake	Osteochondrodysplasia with defects of growth of tubular bones and spine	Inverse variance weighted	40	0.263357	1.72569	0.878706	-3.119	3.64571	1.30129	0.0442016	38.31	0.999767
Tea intake	Other diseases of spinal cord	Inverse variance weighted	40	0.0256354	0.461721	0.955723	-0.879338	0.930609	1.02597	0.415058	2.53605	0.955723
Tea intake	Pain in thoracic spine	Inverse variance weighted	40	0.230922	0.218876	0.291408	-0.198074	0.659919	1.25976	0.820309	1.93464	0.466253
Tea intake	Sciatica	Inverse variance weighted (multiplicative random effects)	40	-0.0547463	0.122626	0.655273	-0.295093	0.185601	0.946725	0.744462	1.20394	0.655273
Tea intake	Scoliosis	Inverse variance weighted	40	0.244742	0.282221	0.385832	-0.30841	0.797894	1.27729	0.734614	2.22086	0.98895
Tea intake	Spinal enthesopathy	Inverse variance weighted	40	-0.00077404	0.427712	0.998556	-0.839089	0.837541	0.999226	0.432104	2.31068	0.998556
Tea intake	Spinal instabilities	Inverse variance weighted	40	0.550937	0.455943	0.226914	-0.342712	1.44459	1.73488	0.709843	4.2401	0.573557
Tea intake	Spinal osteochondrosis	Inverse variance weighted	40	-0.642525	0.772354	0.405463	-2.15634	0.871288	0.525963	0.115748	2.38999	0.90073
Tea intake	Spinal stenosis	Inverse variance weighted (multiplicative random effects)	40	-0.0918289	0.153993	0.550963	-0.393656	0.209998	0.912261	0.674586	1.23368	0.587694
Tea intake	Spondylosis	Inverse variance weighted	40	0.12043	0.115448	0.296879	-0.105848	0.346708	1.12798	0.899561	1.4144	0.431824
Alcohol intake frequency	Ankylosing spondylitis	MR Egger	91	0.54439	0.463074	0.24289	-0.363235	1.45201	1.72356	0.695423	4.27171
Alcohol intake frequency	Ankylosing spondylitis	Weighted median	91	0.521851	0.213987	0.01474	0.102437	0.941265	1.68514	1.10787	2.56322
Alcohol intake frequency	Ankylosing spondylitis	Bayesian Weighted Mendelian Randomization	91	0.455687	0.153447	0.00298118	0.154931	0.756442	1.57726	1.16758	2.13068
Alcohol intake frequency	Ankylosing spondylitis, strict definition	MR Egger	91	1.09102	0.611431	0.0777699	-0.10738	2.28943	2.97732	0.898184	9.8693
Alcohol intake frequency	Ankylosing spondylitis, strict definition	Weighted median	91	0.338571	0.303638	0.26483	-0.25656	0.933701	1.40294	0.773709	2.54391
Alcohol intake frequency	Ankylosing spondylitis, strict definition	Bayesian Weighted Mendelian Randomization	91	0.445217	0.200703	0.0265356	0.0518381	0.838595	1.56083	1.05321	2.31312
Alcohol intake frequency	Benign neoplasm Spinal cord	MR Egger	92	0.862629	1.14263	0.452249	-1.37692	3.10218	2.36938	0.252354	22.2464
Alcohol intake frequency	Benign neoplasm Spinal cord	Weighted median	92	-0.468582	0.559004	0.401894	-1.56423	0.627067	0.625889	0.209249	1.87211
Alcohol intake frequency	Benign neoplasm Spinal cord	Bayesian Weighted Mendelian Randomization	92	-0.277394	0.378816	0.464007	-1.01987	0.465086	0.757756	0.360641	1.59215
Alcohol intake frequency	Benign neoplasm Spinal meninges	MR Egger	92	-0.32286	1.41172	0.819621	-3.08983	2.44411	0.724075	0.0455095	11.5203
Alcohol intake frequency	Benign neoplasm Spinal meninges	Weighted median	92	0.214911	0.664675	0.746444	-1.08785	1.51767	1.23975	0.336939	4.5616
Alcohol intake frequency	Benign neoplasm Spinal meninges	Bayesian Weighted Mendelian Randomization	92	0.388158	0.477684	0.416457	-0.548102	1.32442	1.47426	0.578046	3.76
Alcohol intake frequency	Cauda equina syndrome	MR Egger	92	1.48	1.29847	0.257392	-1.065	4.02501	4.39296	0.344727	55.9807
Alcohol intake frequency	Cauda equina syndrome	Weighted median	92	-0.172513	0.630324	0.784323	-1.40795	1.06292	0.841547	0.244645	2.89481
Alcohol intake frequency	Cauda equina syndrome	Bayesian Weighted Mendelian Randomization	92	-0.323391	0.422247	0.443748	-1.151	0.504214	0.723691	0.316322	1.65568
Alcohol intake frequency	Cervical disk disorders	MR Egger	92	-0.183431	0.232739	0.432686	-0.639599	0.272738	0.832409	0.527504	1.31356
Alcohol intake frequency	Cervical disk disorders	Weighted median	92	0.0948342	0.100032	0.343112	-0.101229	0.290898	1.09948	0.903726	1.33763
Alcohol intake frequency	Cervical disk disorders	Bayesian Weighted Mendelian Randomization	92	0.207733	0.0748162	0.00549344	0.0610933	0.354373	1.23088	1.063	1.42529
Alcohol intake frequency	Early lumbar disc prolapse, operated	MR Egger	92	0.415957	0.252435	0.102885	-0.0788153	0.910729	1.51582	0.924211	2.48614
Alcohol intake frequency	Early lumbar disc prolapse, operated	Weighted median	92	0.327303	0.126551	0.00970056	0.0792622	0.575344	1.38722	1.08249	1.77774
Alcohol intake frequency	Early lumbar disc prolapse, operated	Bayesian Weighted Mendelian Randomization	92	0.304834	0.0795917	0.000128157	0.148834	0.460834	1.3564	1.16048	1.5854
Alcohol intake frequency	Infection of intervertebral disc (pyogenic)	MR Egger	92	-1.04	1.26459	0.413025	-3.5186	1.43861	0.353456	0.0296409	4.21481
Alcohol intake frequency	Infection of intervertebral disc (pyogenic)	Weighted median	92	0.120608	0.603897	0.841703	-1.06303	1.30425	1.12818	0.345408	3.68491
Alcohol intake frequency	Infection of intervertebral disc (pyogenic)	Bayesian Weighted Mendelian Randomization	92	0.261761	0.410201	0.523389	-0.542233	1.06576	1.29922	0.581449	2.90303
Alcohol intake frequency	interverbal disk disorder	MR Egger	91	0.255861	0.172996	0.142671	-0.0832105	0.594932	1.29157	0.920157	1.81291
Alcohol intake frequency	interverbal disk disorder	Weighted median	91	0.13715	0.0677829	0.0430357	0.00429499	0.270004	1.147	1.0043	1.30997
Alcohol intake frequency	interverbal disk disorder	Bayesian Weighted Mendelian Randomization	91	0.200097	0.0554274	0.00030611	0.0914593	0.308735	1.22152	1.09577	1.3617
Alcohol intake frequency	Kissing spine	MR Egger	92	-0.987237	3.00014	0.742872	-6.86751	4.89303	0.372605	0.00104107	133.357
Alcohol intake frequency	Kissing spine	Weighted median	92	-0.769242	1.40509	0.584059	-3.52323	1.98474	0.463364	0.0295041	7.27718
Alcohol intake frequency	Kissing spine	Bayesian Weighted Mendelian Randomization	92	-0.0189681	0.983417	0.984611	-1.94647	1.90853	0.981211	0.142778	6.74317
Alcohol intake frequency	Kyphosis	MR Egger	92	0.792405	1.21842	0.517119	-1.59569	3.1805	2.2087	0.202768	24.0589
Alcohol intake frequency	Kyphosis	Weighted median	92	0.691686	0.596008	0.245833	-0.47649	1.85986	1.99708	0.620959	6.42285
Alcohol intake frequency	Kyphosis	Bayesian Weighted Mendelian Randomization	92	0.635972	0.395212	0.107575	-0.138645	1.41059	1.88886	0.870537	4.09837
Alcohol intake frequency	Lordosis	MR Egger	92	6.27454	2.49526	0.0136934	1.38383	11.1652	530.883	3.99017	70632.6
Alcohol intake frequency	Lordosis	Weighted median	92	1.1412	1.22945	0.35329	-1.26851	3.55092	3.13054	0.28125	34.8454
Alcohol intake frequency	Lordosis	Bayesian Weighted Mendelian Randomization	92	1.27371	0.848282	0.133222	-0.388922	2.93634	3.57409	0.677787	18.8468
Alcohol intake frequency	low back pain	MR Egger	92	0.323427	0.181014	0.0773456	-0.0313615	0.678215	1.38185	0.969125	1.97036
Alcohol intake frequency	low back pain	Weighted median	92	0.24815	0.0731076	0.000688023	0.104859	0.391441	1.28165	1.11055	1.47911
Alcohol intake frequency	low back pain	Bayesian Weighted Mendelian Randomization	92	0.251497	0.0573565	1.16085e-05	0.139079	0.363916	1.28595	1.14921	1.43895
Alcohol intake frequency	Osteochondrodysplasia with defects of growth of tubular bones and spine	MR Egger	92	1.04882	2.95189	0.723194	-4.73689	6.83453	2.85427	0.00876583	929.39
Alcohol intake frequency	Osteochondrodysplasia with defects of growth of tubular bones and spine	Weighted median	92	-2.06109	1.47617	0.16264	-4.95438	0.832192	0.127315	0.00705247	2.29835
Alcohol intake frequency	Osteochondrodysplasia with defects of growth of tubular bones and spine	Bayesian Weighted Mendelian Randomization	92	-1.42993	0.992031	0.149467	-3.37431	0.514452	0.239326	0.0342418	1.67272
Alcohol intake frequency	Other diseases of spinal cord	MR Egger	92	-0.452361	0.7627	0.554599	-1.94725	1.04253	0.636124	0.142665	2.83639
Alcohol intake frequency	Other diseases of spinal cord	Weighted median	92	-0.379953	0.37423	0.309966	-1.11344	0.353537	0.683893	0.328426	1.4241
Alcohol intake frequency	Other diseases of spinal cord	Bayesian Weighted Mendelian Randomization	92	-0.0898896	0.247669	0.716648	-0.575322	0.395542	0.914032	0.562524	1.48519
Alcohol intake frequency	Pain in thoracic spine	MR Egger	92	-0.104262	0.329838	0.752658	-0.750745	0.542221	0.900989	0.472015	1.71982
Alcohol intake frequency	Pain in thoracic spine	Weighted median	92	0.312289	0.161819	0.0536234	-0.00487614	0.629454	1.36655	0.995136	1.87659
Alcohol intake frequency	Pain in thoracic spine	Bayesian Weighted Mendelian Randomization	92	0.271881	0.110386	0.0137781	0.0555239	0.488238	1.31243	1.05709	1.62944
Alcohol intake frequency	Sciatica	MR Egger	91	0.0694837	0.197737	0.726122	-0.31808	0.457048	1.07195	0.727544	1.5794
Alcohol intake frequency	Sciatica	Weighted median	91	0.193417	0.0814116	0.0175114	0.0338501	0.352983	1.21339	1.03443	1.42331
Alcohol intake frequency	Sciatica	Bayesian Weighted Mendelian Randomization	91	0.221467	0.0642831	0.000570676	0.0954721	0.347462	1.24791	1.10018	1.41547
Alcohol intake frequency	Scoliosis	MR Egger	92	-0.167642	0.457426	0.714859	-1.0642	0.728913	0.845656	0.345004	2.07283
Alcohol intake frequency	Scoliosis	Weighted median	92	-0.0715083	0.220263	0.745446	-0.503223	0.360207	0.930989	0.604579	1.43363
Alcohol intake frequency	Scoliosis	Bayesian Weighted Mendelian Randomization	92	-0.109371	0.150173	0.466427	-0.40371	0.184967	0.896397	0.667838	1.20318
Alcohol intake frequency	Spinal enthesopathy	MR Egger	92	0.518605	0.638602	0.41888	-0.733055	1.77027	1.67968	0.480439	5.87241
Alcohol intake frequency	Spinal enthesopathy	Weighted median	92	0.413865	0.329454	0.209038	-0.231864	1.05959	1.51265	0.793054	2.8852
Alcohol intake frequency	Spinal enthesopathy	Bayesian Weighted Mendelian Randomization	92	0.325568	0.209069	0.119417	-0.0842075	0.735343	1.38482	0.91924	2.0862
Alcohol intake frequency	Spinal instabilities	MR Egger	92	0.284406	0.90248	0.753386	-1.48445	2.05327	1.32897	0.226626	7.79331
Alcohol intake frequency	Spinal instabilities	Weighted median	92	-0.0343804	0.365322	0.925022	-0.750411	0.681651	0.966204	0.472172	1.97714
Alcohol intake frequency	Spinal instabilities	Bayesian Weighted Mendelian Randomization	92	0.168812	0.289857	0.560299	-0.399308	0.736933	1.1839	0.670784	2.08952
Alcohol intake frequency	Spinal osteochondrosis	MR Egger	92	-2.00319	1.2021	0.0991079	-4.35929	0.352919	0.134905	0.0127874	1.42322
Alcohol intake frequency	Spinal osteochondrosis	Weighted median	92	-0.0610834	0.60486	0.91956	-1.24661	1.12444	0.940745	0.287478	3.0785
Alcohol intake frequency	Spinal osteochondrosis	Bayesian Weighted Mendelian Randomization	92	0.214459	0.393945	0.586175	-0.557673	0.986591	1.23919	0.57254	2.68207
Alcohol intake frequency	Spinal stenosis	MR Egger	92	0.0793983	0.235345	0.736624	-0.381878	0.540674	1.08264	0.682579	1.71716
Alcohol intake frequency	Spinal stenosis	Weighted median	92	0.0732151	0.0885686	0.408436	-0.100379	0.246809	1.07596	0.904494	1.27994
Alcohol intake frequency	Spinal stenosis	Bayesian Weighted Mendelian Randomization	92	0.0869502	0.0756152	0.250184	-0.0612557	0.235156	1.09084	0.940583	1.26511
Alcohol intake frequency	Spondylosis	MR Egger	91	-0.0856848	0.216677	0.693458	-0.510372	0.339003	0.917883	0.600272	1.40355
Alcohol intake frequency	Spondylosis	Weighted median	91	0.010161	0.0863202	0.906295	-0.159027	0.179349	1.01021	0.852974	1.19644
Alcohol intake frequency	Spondylosis	Bayesian Weighted Mendelian Randomization	91	0.124922	0.0700308	0.0744533	-0.0123382	0.262183	1.13306	0.987738	1.29976
Beef intake	Ankylosing spondylitis	MR Egger	14	1.28728	4.16995	0.762841	-6.88583	9.46038	3.6229	0.00102217	12840.7
Beef intake	Ankylosing spondylitis	Weighted median	14	-0.184077	0.883143	0.83489	-1.91504	1.54688	0.831871	0.147336	4.69681
Beef intake	Ankylosing spondylitis	Bayesian Weighted Mendelian Randomization	14	-0.101221	0.674848	0.880771	-1.42392	1.22148	0.903733	0.240768	3.39221
Beef intake	Ankylosing spondylitis, strict definition	MR Egger	14	-0.0542306	6.16457	0.993126	-12.1368	12.0283	0.947214	5.35868e-06	167432
Beef intake	Ankylosing spondylitis, strict definition	Weighted median	14	1.61482	1.42874	0.258377	-1.18552	4.41515	5.02696	0.305587	82.6943
Beef intake	Ankylosing spondylitis, strict definition	Bayesian Weighted Mendelian Randomization	14	0.562571	1.07785	0.601713	-1.55001	2.67515	1.75518	0.212246	14.5146
Beef intake	Benign neoplasm Spinal cord	MR Egger	14	13.0306	12.1731	0.30548	-10.8287	36.8899	456152	1.98216e-05	1.04974e+16
Beef intake	Benign neoplasm Spinal cord	Weighted median	14	-0.244891	2.4193	0.919373	-4.98672	4.49694	0.78279	0.00682802	89.742
Beef intake	Benign neoplasm Spinal cord	Bayesian Weighted Mendelian Randomization	14	0.932308	1.98643	0.638828	-2.96109	4.82571	2.54036	0.0517623	124.675
Beef intake	Benign neoplasm Spinal meninges	MR Egger	14	5.28068	14.9736	0.730455	-24.0675	34.6289	196.503	3.52863e-11	1094287270190490
Beef intake	Benign neoplasm Spinal meninges	Weighted median	14	1.63293	3.24454	0.614765	-4.72638	7.99223	5.11883	0.00885851	2957.88
Beef intake	Benign neoplasm Spinal meninges	Bayesian Weighted Mendelian Randomization	14	-0.932618	2.52368	0.71172	-5.87902	4.01379	0.393522	0.00279752	55.3561
Beef intake	Cauda equina syndrome	MR Egger	14	-13.1002	17.1336	0.459287	-46.682	20.4816	2.04486e-06	5.32451e-21	7.85323e+08
Beef intake	Cauda equina syndrome	Weighted median	14	-3.66877	3.06126	0.230742	-9.66884	2.3313	0.0255079	6.32233e-05	10.2913
Beef intake	Cauda equina syndrome	Bayesian Weighted Mendelian Randomization	14	1.3658	2.98992	0.647812	-4.49443	7.22604	3.91887	0.011171	1374.77
Beef intake	Cervical disk disorders	MR Egger	14	3.81493	1.9743	0.0772734	-0.054708	7.68456	45.3735	0.946762	2174.52
Beef intake	Cervical disk disorders	Weighted median	14	0.753944	0.423584	0.0750895	-0.0762802	1.58417	2.12537	0.926557	4.87524
Beef intake	Cervical disk disorders	Bayesian Weighted Mendelian Randomization	14	0.669078	0.339906	0.0490198	0.00286175	1.33529	1.95244	1.00287	3.80111
Beef intake	Early lumbar disc prolapse, operated	MR Egger	14	2.43763	3.23046	0.465055	-3.89408	8.76933	11.4459	0.0203622	6433.89
Beef intake	Early lumbar disc prolapse, operated	Weighted median	14	-0.139477	0.591545	0.8136	-1.29891	1.01995	0.869813	0.27283	2.77306
Beef intake	Early lumbar disc prolapse, operated	Bayesian Weighted Mendelian Randomization	14	-0.187303	0.528803	0.723188	-1.22376	0.849152	0.829193	0.294123	2.33766
Beef intake	Infection of intervertebral disc (pyogenic)	MR Egger	14	12.113	13.1686	0.375778	-13.6974	37.9234	182219	1.12532e-06	2.9506e+16
Beef intake	Infection of intervertebral disc (pyogenic)	Weighted median	14	2.58026	2.79582	0.356061	-2.89956	8.06007	13.2005	0.0550476	3165.51
Beef intake	Infection of intervertebral disc (pyogenic)	Bayesian Weighted Mendelian Randomization	14	1.38912	2.05766	0.499614	-2.64389	5.42213	4.01131	0.0710841	226.36
Beef intake	interverbal disk disorder	MR Egger	14	3.19956	2.091	0.151904	-0.898807	7.29793	24.5217	0.407055	1477.23
Beef intake	interverbal disk disorder	Weighted median	14	0.135586	0.304	0.655593	-0.460254	0.731425	1.14521	0.631123	2.07804
Beef intake	interverbal disk disorder	Bayesian Weighted Mendelian Randomization	14	0.368489	0.363628	0.310884	-0.344221	1.0812	1.44555	0.708772	2.94821
Beef intake	Kissing spine	MR Egger	14	-1.38487	28.6976	0.962305	-57.6322	54.8625	0.250356	9.34662e-26	6.70597e+23
Beef intake	Kissing spine	Weighted median	14	1.26137	6.42027	0.844245	-11.3224	13.8451	3.53024	1.20993e-05	1.03003e+06
Beef intake	Kissing spine	Bayesian Weighted Mendelian Randomization	14	-0.307985	4.73567	0.948146	-9.5899	8.97393	0.734926	6.84163e-05	7894.56
Beef intake	Kyphosis	MR Egger	14	2.09097	11.5214	0.859015	-20.4909	24.6728	8.09276	1.26159e-09	5.19129e+10
Beef intake	Kyphosis	Weighted median	14	0.255529	2.63181	0.922653	-4.90282	5.41388	1.29114	0.0074256	224.501
Beef intake	Kyphosis	Bayesian Weighted Mendelian Randomization	14	-0.614854	1.93148	0.750232	-4.40055	3.17084	0.54072	0.0122706	23.8275
Beef intake	Lordosis	MR Egger	14	-33.0236	23.6527	0.187951	-79.383	13.3357	4.55013e-15	3.34508e-35	618929
Beef intake	Lordosis	Weighted median	14	7.56338	5.31963	0.155088	-2.86308	17.9899	1926.35	0.0570925	6.4997e+07
Beef intake	Lordosis	Bayesian Weighted Mendelian Randomization	14	6.05208	4.01865	0.132068	-1.82448	13.9286	424.995	0.161302	1.11977e+06
Beef intake	low back pain	MR Egger	13	3.65292	2.22822	0.12939	-0.714401	8.02024	38.5871	0.489485	3041.9
Beef intake	low back pain	Weighted median	13	0.705904	0.335319	0.0352762	0.0486794	1.36313	2.02568	1.04988	3.9084
Beef intake	low back pain	Bayesian Weighted Mendelian Randomization	13	0.608261	0.369543	0.0997673	-0.116043	1.33257	1.83723	0.890437	3.79076
Beef intake	Osteochondrodysplasia with defects of growth of tubular bones and spine	MR Egger	14	6.93304	26.9038	0.801006	-45.7984	59.6644	1025.6	1.28832e-20	8.16463e+25
Beef intake	Osteochondrodysplasia with defects of growth of tubular bones and spine	Weighted median	14	-9.16845	5.78373	0.112918	-20.5046	2.16767	0.000104278	1.24445e-09	8.73786
Beef intake	Osteochondrodysplasia with defects of growth of tubular bones and spine	Bayesian Weighted Mendelian Randomization	14	-6.53762	4.51663	0.147769	-15.3902	2.31497	0.00144793	2.07069e-07	10.1246
Beef intake	Other diseases of spinal cord	MR Egger	14	3.56525	7.1614	0.627592	-10.4711	17.6016	35.3484	2.83442e-05	4.40834e+07
Beef intake	Other diseases of spinal cord	Weighted median	14	-1.50243	1.68017	0.371206	-4.79556	1.79069	0.222588	0.00826635	5.99361
Beef intake	Other diseases of spinal cord	Bayesian Weighted Mendelian Randomization	14	-0.859961	1.21199	0.477987	-3.23547	1.51554	0.423178	0.0393419	4.55189
Beef intake	Pain in thoracic spine	MR Egger	14	8.97965	2.98377	0.010873	3.13147	14.8278	7939.84	22.9076	2.75198e+06
Beef intake	Pain in thoracic spine	Weighted median	14	0.862822	0.741855	0.244805	-0.591215	2.31686	2.36984	0.553654	10.1438
Beef intake	Pain in thoracic spine	Bayesian Weighted Mendelian Randomization	14	0.847701	0.553774	0.125826	-0.237697	1.9331	2.33427	0.788442	6.91089
Beef intake	Sciatica	MR Egger	14	2.90713	2.74073	0.309703	-2.4647	8.27895	18.3041	0.0850347	3940.05
Beef intake	Sciatica	Weighted median	14	-0.0510294	0.422398	0.903842	-0.878929	0.77687	0.950251	0.415227	2.17466
Beef intake	Sciatica	Bayesian Weighted Mendelian Randomization	14	0.29506	0.48578	0.543588	-0.657068	1.24719	1.34321	0.518369	3.48054
Beef intake	Scoliosis	MR Egger	14	5.98661	4.04966	0.16509	-1.95073	13.9239	398.062	0.142171	1.11453e+06
Beef intake	Scoliosis	Weighted median	14	0.89073	0.945343	0.346075	-0.962142	2.7436	2.43691	0.382074	15.5429
Beef intake	Scoliosis	Bayesian Weighted Mendelian Randomization	14	1.31926	0.706849	0.0619863	-0.0661653	2.70468	3.74065	0.935976	14.9496
Beef intake	Spinal enthesopathy	MR Egger	14	-3.86831	8.93007	0.672569	-21.3713	13.6346	0.0208936	5.23096e-10	834534
Beef intake	Spinal enthesopathy	Weighted median	14	1.90694	1.49924	0.203396	-1.03158	4.84546	6.73245	0.356444	127.161
Beef intake	Spinal enthesopathy	Bayesian Weighted Mendelian Randomization	14	0.896051	1.52183	0.555997	-2.08674	3.87884	2.44991	0.124091	48.3682
Beef intake	Spinal instabilities	MR Egger	14	7.2244	7.06229	0.32651	-6.61769	21.0665	1372.51	0.00133651	1.40947e+09
Beef intake	Spinal instabilities	Weighted median	14	1.09166	1.49123	0.464138	-1.83116	4.01447	2.97921	0.160228	55.3941
Beef intake	Spinal instabilities	Bayesian Weighted Mendelian Randomization	14	0.620939	1.19192	0.602396	-1.71522	2.9571	1.86068	0.179923	19.2421
Beef intake	Spinal osteochondrosis	MR Egger	14	3.51403	11.3144	0.761448	-18.6622	25.6902	33.5833	7.85458e-09	1.4359e+11
Beef intake	Spinal osteochondrosis	Weighted median	14	-1.43277	2.51474	0.568848	-6.36167	3.49612	0.238646	0.00172648	32.9873
Beef intake	Spinal osteochondrosis	Bayesian Weighted Mendelian Randomization	14	-1.39361	1.91362	0.466456	-5.14431	2.35709	0.248177	0.00583248	10.5602
Beef intake	Spinal stenosis	MR Egger	13	2.99828	3.36189	0.391569	-3.59102	9.58757	20.0509	0.0275701	14582.4
Beef intake	Spinal stenosis	Weighted median	13	0.922845	0.471249	0.0501951	-0.000802378	1.84649	2.51644	0.999198	6.33755
Beef intake	Spinal stenosis	Bayesian Weighted Mendelian Randomization	13	1.06148	0.556422	0.0564305	-0.0291029	2.15207	2.89066	0.971317	8.60265
Beef intake	Spondylosis	MR Egger	12	2.89706	2.85129	0.333556	-2.69146	8.48559	18.1209	0.0677819	4844.45
Beef intake	Spondylosis	Weighted median	12	0.530938	0.457695	0.246038	-0.366144	1.42802	1.70053	0.693403	4.17044
Beef intake	Spondylosis	Bayesian Weighted Mendelian Randomization	12	0.147462	0.482577	0.759931	-0.798389	1.09331	1.15889	0.450053	2.98414
Bread intake	Ankylosing spondylitis	MR Egger	25	-1.04706	2.17901	0.635397	-5.31791	3.2238	0.35097	0.004903	25.1233
Bread intake	Ankylosing spondylitis	Weighted median	25	-0.128482	0.608088	0.832663	-1.32033	1.06337	0.87943	0.267046	2.89612
Bread intake	Ankylosing spondylitis	Bayesian Weighted Mendelian Randomization	25	0.192963	0.485158	0.690828	-0.757947	1.14387	1.21284	0.468627	3.1389
Bread intake	Ankylosing spondylitis, strict definition	MR Egger	25	-0.664088	3.44271	0.848733	-7.4118	6.08362	0.514743	0.000604085	438.614
Bread intake	Ankylosing spondylitis, strict definition	Weighted median	25	0.119124	0.851178	0.888698	-1.54919	1.78743	1.12651	0.212421	5.9741
Bread intake	Ankylosing spondylitis, strict definition	Bayesian Weighted Mendelian Randomization	25	0.252918	0.747439	0.735077	-1.21206	1.7179	1.28778	0.297583	5.5728
Bread intake	Benign neoplasm Spinal cord	MR Egger	26	8.36861	5.17152	0.118686	-1.76757	18.5048	4309.66	0.170748	1.08776e+08
Bread intake	Benign neoplasm Spinal cord	Weighted median	26	2.34506	1.59461	0.141394	-0.780366	5.47049	10.4339	0.458238	237.576
Bread intake	Benign neoplasm Spinal cord	Bayesian Weighted Mendelian Randomization	26	1.50475	1.13094	0.183342	-0.711886	3.72139	4.50303	0.490718	41.3216
Bread intake	Benign neoplasm Spinal meninges	MR Egger	26	-2.82142	6.23624	0.655027	-15.0444	9.4016	0.0595214	2.92606e-07	12107.8
Bread intake	Benign neoplasm Spinal meninges	Weighted median	26	0.356881	1.86089	0.847915	-3.29047	4.00423	1.42887	0.0372365	54.8295
Bread intake	Benign neoplasm Spinal meninges	Bayesian Weighted Mendelian Randomization	26	0.753467	1.3697	0.582254	-1.93115	3.43808	2.12435	0.144981	31.1273
Bread intake	Cauda equina syndrome	MR Egger	26	5.55127	5.62538	0.333573	-5.47448	16.577	257.566	0.00419242	1.58238e+07
Bread intake	Cauda equina syndrome	Weighted median	26	1.68623	1.75375	0.336303	-1.75113	5.12358	5.39906	0.173578	167.936
Bread intake	Cauda equina syndrome	Bayesian Weighted Mendelian Randomization	26	0.39413	1.23323	0.749278	-2.023	2.81126	1.48309	0.132258	16.6309
Bread intake	Cervical disk disorders	MR Egger	26	-0.629656	0.936905	0.507965	-2.46599	1.20668	0.532775	0.0849247	3.34237
Bread intake	Cervical disk disorders	Weighted median	26	-0.288482	0.274435	0.293173	-0.826375	0.249411	0.7494	0.437633	1.28327
Bread intake	Cervical disk disorders	Bayesian Weighted Mendelian Randomization	26	-0.257303	0.192191	0.180641	-0.633998	0.119392	0.773134	0.530467	1.12681
Bread intake	Early lumbar disc prolapse, operated	MR Egger	26	0.511343	1.22408	0.679853	-1.88785	2.91054	1.66753	0.151396	18.3667
Bread intake	Early lumbar disc prolapse, operated	Weighted median	26	-0.00127801	0.316805	0.996781	-0.622215	0.619659	0.998723	0.536754	1.85829
Bread intake	Early lumbar disc prolapse, operated	Bayesian Weighted Mendelian Randomization	26	0.013506	0.259103	0.958428	-0.494336	0.521348	1.0136	0.609976	1.6843
Bread intake	Infection of intervertebral disc (pyogenic)	MR Egger	26	-4.41984	5.68464	0.444458	-15.5617	6.72206	0.0120362	1.74432e-07	830.527
Bread intake	Infection of intervertebral disc (pyogenic)	Weighted median	26	0.838898	1.70865	0.623447	-2.51006	4.18786	2.31382	0.0812632	65.8815
Bread intake	Infection of intervertebral disc (pyogenic)	Bayesian Weighted Mendelian Randomization	26	0.749094	1.23651	0.54464	-1.67447	3.17266	2.11508	0.187407	23.8708
Bread intake	interverbal disk disorder	MR Egger	26	-0.583374	0.754473	0.446941	-2.06214	0.895394	0.558012	0.127181	2.4483
Bread intake	interverbal disk disorder	Weighted median	26	-0.12186	0.181381	0.501681	-0.477367	0.233646	0.885272	0.620415	1.2632
Bread intake	interverbal disk disorder	Bayesian Weighted Mendelian Randomization	26	-0.217044	0.162494	0.181645	-0.535532	0.101444	0.804895	0.585358	1.10677
Bread intake	Kissing spine	MR Egger	26	2.92629	13.4497	0.829601	-23.4351	29.2877	18.6582	6.64123e-11	5.24192e+12
Bread intake	Kissing spine	Weighted median	26	5.41843	4.23334	0.200565	-2.87891	13.7158	225.525	0.0561961	905073
Bread intake	Kissing spine	Bayesian Weighted Mendelian Randomization	26	4.48221	2.94895	0.128527	-1.29772	10.2621	88.4302	0.273154	28628.2
Bread intake	Kyphosis	MR Egger	26	-4.73687	5.51179	0.39862	-15.54	6.06624	0.00876608	1.78269e-07	431.058
Bread intake	Kyphosis	Weighted median	26	-0.386696	1.64208	0.813828	-3.60518	2.83179	0.679298	0.0271825	16.9758
Bread intake	Kyphosis	Bayesian Weighted Mendelian Randomization	26	0.608846	1.19851	0.611453	-1.74024	2.95793	1.83831	0.175478	19.2581
Bread intake	Lordosis	MR Egger	26	-5.11533	11.5087	0.660683	-27.6725	17.4418	0.00600402	9.59394e-13	3.7574e+07
Bread intake	Lordosis	Weighted median	26	3.75604	3.60082	0.296898	-3.30156	10.8136	42.7788	0.0368257	49694.3
Bread intake	Lordosis	Bayesian Weighted Mendelian Randomization	26	1.95313	2.57254	0.44772	-3.08905	6.99531	7.0507	0.0455451	1091.5
Bread intake	low back pain	MR Egger	25	0.150562	1.03626	0.885744	-1.8805	2.18162	1.16249	0.152514	8.86068
Bread intake	low back pain	Weighted median	25	-0.0540152	0.208801	0.795873	-0.463264	0.355234	0.947418	0.629226	1.42651
Bread intake	low back pain	Bayesian Weighted Mendelian Randomization	25	0.0279792	0.221739	0.899589	-0.406629	0.462588	1.02837	0.665891	1.58818
Bread intake	Osteochondrodysplasia with defects of growth of tubular bones and spine	MR Egger	26	-25.088	12.8614	0.0628699	-50.2963	0.120291	1.2718e-11	1.43415e-22	1.12783
Bread intake	Osteochondrodysplasia with defects of growth of tubular bones and spine	Weighted median	26	-3.79426	3.74809	0.311387	-11.1405	3.55201	0.0224996	1.45122e-05	34.8834
Bread intake	Osteochondrodysplasia with defects of growth of tubular bones and spine	Bayesian Weighted Mendelian Randomization	26	-4.27441	2.82617	0.130422	-9.8137	1.26487	0.0139202	5.46972e-05	3.54265
Bread intake	Other diseases of spinal cord	MR Egger	26	1.87054	3.44177	0.591812	-4.87534	8.61641	6.49178	0.0076325	5521.55
Bread intake	Other diseases of spinal cord	Weighted median	26	-1.52271	1.02928	0.139033	-3.5401	0.494671	0.218119	0.0290105	1.63996
Bread intake	Other diseases of spinal cord	Bayesian Weighted Mendelian Randomization	26	-1.48082	0.751015	0.0486369	-2.95281	-0.00883268	0.227451	0.0521928	0.991206
Bread intake	Pain in thoracic spine	MR Egger	26	-0.421289	1.62576	0.797742	-3.60778	2.7652	0.6562	0.0271119	15.8823
Bread intake	Pain in thoracic spine	Weighted median	26	-0.267807	0.439372	0.542178	-1.12897	0.593362	0.765056	0.323365	1.81006
Bread intake	Pain in thoracic spine	Bayesian Weighted Mendelian Randomization	26	-0.318173	0.355479	0.370758	-1.01491	0.378566	0.727477	0.362434	1.46019
Bread intake	Sciatica	MR Egger	26	-0.110512	1.12271	0.922406	-2.31102	2.09	0.895376	0.09916	8.08489
Bread intake	Sciatica	Weighted median	26	-0.416678	0.251098	0.0970304	-0.908829	0.075474	0.659233	0.402996	1.0784
Bread intake	Sciatica	Bayesian Weighted Mendelian Randomization	26	-0.384499	0.243091	0.113717	-0.860958	0.0919599	0.680792	0.422757	1.09632
Bread intake	Scoliosis	MR Egger	26	-0.200392	1.94277	0.918703	-4.00822	3.60744	0.81841	0.0181656	36.8715
Bread intake	Scoliosis	Weighted median	26	0.195026	0.569556	0.732037	-0.921305	1.31136	1.21534	0.397999	3.7112
Bread intake	Scoliosis	Bayesian Weighted Mendelian Randomization	26	-0.256631	0.42357	0.544596	-1.08683	0.573566	0.773653	0.337284	1.77458
Bread intake	Spinal enthesopathy	MR Egger	26	0.382054	2.91708	0.89689	-5.33543	6.09954	1.46529	0.00481784	445.652
Bread intake	Spinal enthesopathy	Weighted median	26	0.547652	0.879011	0.533263	-1.17521	2.27051	1.72919	0.308754	9.68438
Bread intake	Spinal enthesopathy	Bayesian Weighted Mendelian Randomization	26	0.072016	0.63402	0.909566	-1.17066	1.31469	1.07467	0.310161	3.72361
Bread intake	Spinal instabilities	MR Egger	26	-8.97239	3.44941	0.0156641	-15.7332	-2.21154	0.000126865	1.4694e-07	0.109532
Bread intake	Spinal instabilities	Weighted median	26	0.487921	1.1018	0.657881	-1.6716	2.64744	1.62893	0.187946	14.1179
Bread intake	Spinal instabilities	Bayesian Weighted Mendelian Randomization	26	-0.828262	0.813082	0.30836	-2.4219	0.765378	0.436808	0.0887526	2.14981
Bread intake	Spinal osteochondrosis	MR Egger	26	4.49087	6.22834	0.477852	-7.71668	16.6984	89.1992	0.000445337	1.78662e+07
Bread intake	Spinal osteochondrosis	Weighted median	26	0.498454	1.7077	0.770373	-2.84863	3.84554	1.64617	0.0579234	46.7841
Bread intake	Spinal osteochondrosis	Bayesian Weighted Mendelian Randomization	26	-0.212386	1.368	0.876622	-2.89367	2.4689	0.808653	0.0553725	11.8095
Bread intake	Spinal stenosis	MR Egger	26	-0.0575345	1.02801	0.955831	-2.07243	1.95736	0.944089	0.125879	7.08063
Bread intake	Spinal stenosis	Weighted median	26	-0.199004	0.249197	0.424533	-0.687429	0.289421	0.819547	0.502867	1.33565
Bread intake	Spinal stenosis	Bayesian Weighted Mendelian Randomization	26	-0.31247	0.222195	0.159639	-0.747971	0.123032	0.731638	0.473326	1.13092
Bread intake	Spondylosis	MR Egger	26	0.56014	1.15647	0.632527	-1.70655	2.82683	1.75092	0.181491	16.8918
Bread intake	Spondylosis	Weighted median	26	-0.205585	0.247603	0.406369	-0.690887	0.279717	0.814171	0.501131	1.32276
Bread intake	Spondylosis	Bayesian Weighted Mendelian Randomization	26	-0.420153	0.252691	0.0963694	-0.915427	0.075121	0.656946	0.400346	1.07801
Cereal intake	Ankylosing spondylitis	MR Egger	39	-2.95062	1.5498	0.0647267	-5.98824	0.0869913	0.0523071	0.00250808	1.09089
Cereal intake	Ankylosing spondylitis	Weighted median	39	-0.719959	0.503502	0.152745	-1.70682	0.266906	0.486772	0.181441	1.30592
Cereal intake	Ankylosing spondylitis	Bayesian Weighted Mendelian Randomization	39	-0.353628	0.380191	0.352302	-1.0988	0.391545	0.702136	0.33327	1.47927
Cereal intake	Ankylosing spondylitis, strict definition	MR Egger	39	-4.53924	2.21764	0.047822	-8.8858	-0.19267	0.0106816	0.000138339	0.824754
Cereal intake	Ankylosing spondylitis, strict definition	Weighted median	39	-0.386443	0.727155	0.59511	-1.81167	1.03878	0.67947	0.163382	2.82577
Cereal intake	Ankylosing spondylitis, strict definition	Bayesian Weighted Mendelian Randomization	39	-0.0603781	0.554129	0.913234	-1.14647	1.02571	0.941408	0.317756	2.78909
Cereal intake	Benign neoplasm Spinal cord	MR Egger	39	-3.55838	4.04777	0.385023	-11.492	4.37525	0.0284849	1.02113e-05	79.4595
Cereal intake	Benign neoplasm Spinal cord	Weighted median	39	0.379557	1.34581	0.777922	-2.25824	3.01735	1.46164	0.104535	20.4371
Cereal intake	Benign neoplasm Spinal cord	Bayesian Weighted Mendelian Randomization	39	0.288056	0.962098	0.764632	-1.59766	2.17377	1.33383	0.20237	8.79135
Cereal intake	Benign neoplasm Spinal meninges	MR Egger	39	-5.48981	4.91272	0.270998	-15.1187	4.13912	0.00412863	2.71655e-07	62.7473
Cereal intake	Benign neoplasm Spinal meninges	Weighted median	39	-0.493103	1.68664	0.770012	-3.79891	2.8127	0.610728	0.0223952	16.6549
Cereal intake	Benign neoplasm Spinal meninges	Bayesian Weighted Mendelian Randomization	39	-0.360562	1.19813	0.763462	-2.7089	1.98777	0.697285	0.0666103	7.29926
Cereal intake	Cauda equina syndrome	MR Egger	39	3.15052	5.8349	0.592471	-8.28589	14.5869	23.3481	0.000252049	2.16281e+06
Cereal intake	Cauda equina syndrome	Weighted median	39	0.639971	1.56575	0.682736	-2.42889	3.70883	1.89643	0.0881347	40.8061
Cereal intake	Cauda equina syndrome	Bayesian Weighted Mendelian Randomization	39	1.4531	1.37313	0.289946	-1.23823	4.14443	4.27635	0.289896	63.082
Cereal intake	Cervical disk disorders	MR Egger	39	-0.705811	0.890757	0.433196	-2.4517	1.04007	0.493708	0.0861474	2.82943
Cereal intake	Cervical disk disorders	Weighted median	39	-0.482287	0.258282	0.0618609	-0.988519	0.0239448	0.61737	0.372127	1.02423
Cereal intake	Cervical disk disorders	Bayesian Weighted Mendelian Randomization	39	-0.455491	0.207067	0.0278259	-0.861342	-0.0496405	0.634136	0.422594	0.951571
Cereal intake	Early lumbar disc prolapse, operated	MR Egger	39	-1.20757	0.978397	0.224897	-3.12523	0.710085	0.298922	0.0439268	2.03416
Cereal intake	Early lumbar disc prolapse, operated	Weighted median	39	-0.0558862	0.28282	0.843356	-0.610214	0.498442	0.945647	0.543235	1.64615
Cereal intake	Early lumbar disc prolapse, operated	Bayesian Weighted Mendelian Randomization	39	-0.287804	0.237303	0.225201	-0.752918	0.177309	0.749908	0.47099	1.194
Cereal intake	Infection of intervertebral disc (pyogenic)	MR Egger	39	-1.76409	4.51955	0.698535	-10.6224	7.09423	0.171343	2.43639e-05	1205
Cereal intake	Infection of intervertebral disc (pyogenic)	Weighted median	39	-2.72971	1.50512	0.0697367	-5.67975	0.220324	0.065238	0.00341442	1.24648
Cereal intake	Infection of intervertebral disc (pyogenic)	Bayesian Weighted Mendelian Randomization	39	-1.40781	1.07007	0.1883	-3.50514	0.689527	0.244679	0.0300425	1.99277
Cereal intake	interverbal disk disorder	MR Egger	38	-1.26571	0.614477	0.0467028	-2.47008	-0.0613319	0.28204	0.084578	0.940511
Cereal intake	interverbal disk disorder	Weighted median	38	-0.125079	0.157139	0.426046	-0.433072	0.182914	0.882427	0.648514	1.20071
Cereal intake	interverbal disk disorder	Bayesian Weighted Mendelian Randomization	38	-0.25552	0.152543	0.0939219	-0.554505	0.0434653	0.774514	0.574357	1.04442
Cereal intake	Kissing spine	MR Egger	39	-1.52371	10.4814	0.885205	-22.0672	19.0197	0.217901	2.60827e-10	1.8204e+08
Cereal intake	Kissing spine	Weighted median	39	1.59222	3.36801	0.636394	-5.00908	8.19352	4.91463	0.00667703	3617.42
Cereal intake	Kissing spine	Bayesian Weighted Mendelian Randomization	39	1.45673	2.49245	0.558912	-3.42847	6.34194	4.29192	0.0324364	567.899
Cereal intake	Kyphosis	MR Egger	39	-2.55567	4.52747	0.575832	-11.4295	6.31816	0.07764	1.087e-05	554.552
Cereal intake	Kyphosis	Weighted median	39	-0.639761	1.43889	0.656594	-3.45999	2.18046	0.527419	0.0314302	8.85042
Cereal intake	Kyphosis	Bayesian Weighted Mendelian Randomization	39	-0.914803	1.08894	0.400861	-3.04913	1.21952	0.400596	0.0474001	3.38558
Cereal intake	Lordosis	MR Egger	39	-10.6931	8.81791	0.232947	-27.9762	6.59	2.27012e-05	7.08099e-13	727.783
Cereal intake	Lordosis	Weighted median	39	0.636437	3.00424	0.832227	-5.25186	6.52474	1.88974	0.00523774	681.802
Cereal intake	Lordosis	Bayesian Weighted Mendelian Randomization	39	-0.615577	2.11387	0.770892	-4.75876	3.5276	0.540329	0.00857626	34.0423
Cereal intake	low back pain	MR Egger	38	-0.629487	0.66811	0.352376	-1.93898	0.680009	0.532865	0.14385	1.9739
Cereal intake	low back pain	Weighted median	38	-0.455078	0.17136	0.00791491	-0.790944	-0.119212	0.634399	0.453416	0.88762
Cereal intake	low back pain	Bayesian Weighted Mendelian Randomization	38	-0.44545	0.158102	0.00484021	-0.75533	-0.135569	0.640536	0.469856	0.873219
Cereal intake	Osteochondrodysplasia with defects of growth of tubular bones and spine	MR Egger	39	0.351556	10.0484	0.972279	-19.3433	20.0464	1.42128	3.97485e-09	5.08203e+08
Cereal intake	Osteochondrodysplasia with defects of growth of tubular bones and spine	Weighted median	39	0.746732	3.41017	0.826672	-5.9372	7.43067	2.11009	0.0026394	1686.93
[truncated: 879 more rows]

## Sheet: Table S7
Supplementary Table S7. Heterogeneity and pleiotropy tests for the causal effects of the food intake on the spinal diseases
[truncated: 737 more rows]

[truncated: 6 more sheets: Table S8, Table S9, Table S10, Table S11, Table S12, Sheet1]
